# Supplementary material for: 4-Amino-3-(o-tolyl­oxymeth­yl)-1H-1,2,4-triazole-5(4H)-thione
Source: Acta Crystallogr Sect E Struct Rep Online. 2009 Jul 18;65(Pt 8):o1910–1. doi: 10.1107/S1600536809027275 (PMC2977493; doi:10.1107/S1600536809027275)
Supplement: Supplementary file 1 [file e-65-o1910-sup1.cif]

##############################################################################
###                                                                        ###
###        Electronic paper (Acta Crystallographica Section E)             ###
###                                                                        ###
##############################################################################
#                                                                            #
# This CIF contains the data in a paper accepted for publication in Acta     #
# Crystallographica Section E. It conforms to the requirements of Notes      #
# for Authors for Section E, and has been peer reviewed under the auspices   #
# of the IUCr Commission on Journals.                                        #
#                                                                            #
# Full details of the Crystallographic Information File format               #
# are given in the paper "The Crystallographic Information File (CIF):       #
# a New Standard Archive File for Crystallography" by S. R. Hall, F. H.      #
# Allen and I. D. Brown [Acta Cryst. (1991), A47, 655-685].                  #
#                                                                            #
# The current version of the core CIF dictionary is obtainable from          #
# ftp://ftp.iucr.org/pub/cif_core.dic. The current version number is 2.4.    #
#                                                                            #
# Software is freely available for graphical display of the structure(s) in  #
# this CIF.  For information consult the CIF home page http://www.iucr.org/  #
# cif/home.html                                                              #
#                                                                            #
# This file may be used for bona fide research purposes within the           #
# scientific community so long as proper attribution is given to the journal # 
# article from which it was obtained.                                        #
#                                                                            #
##############################################################################
                                             
data_global
_audit_creation_method     'form.cif (version 2.0)'
_journal_data_validation_number     ?
_journal_date_recd_electronic     2009-07-10
_journal_date_accepted     2009-07-11
_journal_name_full     'Acta Crystallographica, Section E'
_journal_year     2009
_journal_volume     65
_journal_issue      8
_journal_page_first     o1910
_journal_page_last     o1911
_journal_paper_category     QO
_journal_coeditor_code     CI2852
_publ_contact_author_name     'Prof. Fun, Hoong-Kun'
_publ_contact_author_address
;
      X-ray Crystallography Unit
      School of Physics
      Universiti Sains Malaysia
      11800 USM, Penang
      MALAYSIA
;
_publ_contact_author_email     'hkfun@usm.my'
_publ_contact_author_fax     '604 6579150'
_publ_contact_author_phone     '604 6533652'
_publ_section_title
;\
4-Amino-3-(<i>o</i>-tolyloxymethyl)-1<i>H</i>-1,2,4-triazole-5(4<i>H</i>)-\
thione
;
loop_
    _publ_author_name
    _publ_author_footnote
    _publ_author_address
    'Hoong-Kun Fun'
;
      Thomson Reuters Researcher ID: A-3561-2009.
;
;
      X-ray Crystallography Unit
      School of Physics
      Universiti Sains Malaysia
      11800 USM, Penang
      Malaysia
;
    'Wei-Ching Liew' ?
;
      X-ray Crystallography Unit
      School of Physics
      Universiti Sains Malaysia
      11800 USM, Penang
      Malaysia
;
    'A. M. Vijesh'
;
     Current address:
     Department of Chemistry,
     National Institute of Technology-Karnataka,
     Surathkal, Mangalore 575 025,
     India.
;
;
     SeQuent Scientific Limited
     No. 120 A&B, Industrial Area
     Baikampady, New Mangalore
     Karnataka 575 011
     India
;
    'Mahesh Padaki' ?
;
     Department of Chemistry
     National Institute of Technology-Karnataka
     Surathkal, Mangalore 575 025
     India
;
    'Arun M. Isloor' ?
;
     Department of Chemistry
     National Institute of Technology-Karnataka
     Surathkal, Mangalore 575 025
     India
;
data_I
_audit_creation_method     SHELXL-97
_chemical_name_systematic
;
4-Amino-3-(<i>o</i>-tolyloxymethyl)-1<i>H</i>-1,2,4-triazole-5(4<i>H</i>)-
thione
;
_chemical_name_common
;
;
_chemical_formula_moiety     'C10 H12 N4 O S'
_chemical_formula_sum     'C10 H12 N4 O S'
_chemical_formula_iupac     'C10 H12 N4 O S'
_chemical_formula_weight     236.30
_chemical_melting_point     ?
_symmetry_cell_setting     Orthorhombic
_symmetry_space_group_name_H-M     'P n a 21'
_symmetry_space_group_name_Hall     'P 2c -2n'
loop_
    _symmetry_equiv_pos_as_xyz
    'x, y, z'
    '-x, -y, z+1/2'
    'x+1/2, -y+1/2, z'
    '-x+1/2, y+1/2, z+1/2'
_cell_length_a     8.69080(10)
_cell_length_b     22.2551(3)
_cell_length_c     11.3771(2)
_cell_angle_alpha     90.00
_cell_angle_beta     90.00
_cell_angle_gamma     90.00
_cell_volume     2200.50(5)
_cell_formula_units_Z     8
_cell_measurement_reflns_used     9872
_cell_measurement_theta_min     2.52
_cell_measurement_theta_max     35.06
_cell_measurement_temperature     100
_exptl_crystal_description     Block
_exptl_crystal_colour     colourless
_exptl_crystal_size_max     0.58
_exptl_crystal_size_mid     0.29
_exptl_crystal_size_min     0.27
_exptl_crystal_density_diffrn     1.427
_exptl_crystal_density_meas     ?
_exptl_crystal_density_method     'not measured'
_exptl_crystal_F_000     992
_exptl_absorpt_coefficient_mu     0.278
_exptl_absorpt_correction_type     multi-scan
_exptl_absorpt_process_details     '(<i>SADABS</i>; Bruker, 2005)'
_exptl_absorpt_correction_T_min     0.8553
_exptl_absorpt_correction_T_max     0.9289
_exptl_special_details
;
The crystal was placed in the cold stream of an Oxford Cyrosystems Cobra
open-flow nitrogen cryostat (Cosier & Glazer, 1986) operating at 100.0(1) K.
;
_diffrn_ambient_temperature     100
_diffrn_radiation_type     MoK\a
_diffrn_radiation_wavelength     0.71073
_diffrn_radiation_source     'fine-focus sealed tube'
_diffrn_radiation_monochromator     graphite
_diffrn_measurement_device_type
;
Bruker SMART APEXII CCD area-detector
;
_diffrn_measurement_method     '\f and \w'
_diffrn_detector_area_resol_mean     ?
_diffrn_reflns_number     41442
_diffrn_reflns_av_R_equivalents     0.0293
_diffrn_reflns_av_sigmaI/netI     0.0274
_diffrn_reflns_theta_min     1.83
_diffrn_reflns_theta_max     35.17
_diffrn_reflns_theta_full     35.17
_diffrn_measured_fraction_theta_max     0.999
_diffrn_measured_fraction_theta_full     0.999
_diffrn_reflns_limit_h_min     -14
_diffrn_reflns_limit_h_max     14
_diffrn_reflns_limit_k_min     -35
_diffrn_reflns_limit_k_max     35
_diffrn_reflns_limit_l_min     -18
_diffrn_reflns_limit_l_max     18
_diffrn_standards_number     0
_diffrn_standards_interval_count     .
_diffrn_standards_interval_time     .
_diffrn_standards_decay_%     ?
_refine_special_details
;
Refinement of <i>F</i>^2^ against ALL reflections. The weighted <i>R</i>-factor
<i>wR</i> and goodness of fit <i>S</i> are based on <i>F</i>^2^, conventional
<i>R</i>-factors <i>R</i> are based on <i>F</i>, with <i>F</i> set to zero for
negative <i>F</i>^2^. The threshold expression of <i>F</i>^2^ >
\s(<i>F</i>^2^) is used only for calculating <i>R</i>-factors(gt) <i>etc</i>.
and is not relevant to the choice of reflections for refinement.
<i>R</i>-factors based on <i>F</i>^2^ are statistically about twice as large
as those based on <i>F</i>, and <i>R</i>- factors based on ALL data will be
even larger.
;
_reflns_number_total     9726
_reflns_number_gt     9145
_reflns_threshold_expression     I>2\s(I)
_refine_ls_structure_factor_coef     Fsqd
_refine_ls_matrix_type     full
_refine_ls_R_factor_all     0.0313
_refine_ls_R_factor_gt     0.0282
_refine_ls_wR_factor_gt     0.0710
_refine_ls_wR_factor_ref     0.0746
_refine_ls_goodness_of_fit_ref     1.013
_refine_ls_restrained_S_all     1.013
_refine_ls_number_reflns     9726
_refine_ls_number_parameters     315
_refine_ls_number_restraints     1
_refine_ls_hydrogen_treatment     mixed
_refine_ls_weighting_scheme     calc
_refine_ls_weighting_details
         'calc w=1/[\s^2^(Fo^2^)+(0.0433P)^2^+0.2689P] where P=(Fo^2^+2Fc^2^)/3'
_atom_sites_solution_hydrogens     geom
_atom_sites_solution_primary     direct
_atom_sites_solution_secondary     difmap
_refine_ls_shift/su_max     0.002
_refine_ls_shift/su_mean     0.000
_refine_diff_density_max     0.329
_refine_diff_density_min     -0.193
_refine_ls_extinction_method     none
_refine_ls_extinction_coef     ?
_refine_ls_abs_structure_details     'Flack (1983), 4628 Friedel pairs'
_refine_ls_abs_structure_Flack     -0.02(3)
loop_
    _atom_type_symbol
    _atom_type_description
    _atom_type_scat_dispersion_real
    _atom_type_scat_dispersion_imag
    _atom_type_scat_source
    'C' 'C' 0.0033 0.0016
                         'International Tables Vol C Tables 4.2.6.8 and 6.1.1.4'
    'H' 'H' 0.0000 0.0000
                         'International Tables Vol C Tables 4.2.6.8 and 6.1.1.4'
    'N' 'N' 0.0061 0.0033
                         'International Tables Vol C Tables 4.2.6.8 and 6.1.1.4'
    'O' 'O' 0.0106 0.0060
                         'International Tables Vol C Tables 4.2.6.8 and 6.1.1.4'
    'S' 'S' 0.1246 0.1234
                         'International Tables Vol C Tables 4.2.6.8 and 6.1.1.4'
_computing_data_collection     'APEX2 (Bruker, 2005)'
_computing_cell_refinement     'SAINT (Bruker, 2005)'
_computing_data_reduction     'SAINT (Bruker, 2005)'
_computing_structure_solution     'SHELXTL (Sheldrick, 2008)'
_computing_structure_refinement     'SHELXTL (Sheldrick, 2008)'
_computing_molecular_graphics     'SHELXTL (Sheldrick, 2008)'
_computing_publication_material
;
SHELXTL (Sheldrick, 2008) and PLATON (Spek, 2009)
;
loop_
    _atom_site_type_symbol
    _atom_site_label
    _atom_site_fract_x
    _atom_site_fract_y
    _atom_site_fract_z
    _atom_site_U_iso_or_equiv
    _atom_site_adp_type
    _atom_site_calc_flag
    _atom_site_refinement_flags
    _atom_site_occupancy
    _atom_site_disorder_assembly
    _atom_site_disorder_group
    S S1A 0.08512(3) 0.532701(9) 0.19019(2) 0.01524(4) Uani d . 1 . .
    O O1A 0.33838(9) 0.77054(3) -0.00794(7) 0.01789(13) Uani d . 1 . .
    N N1A 0.18273(11) 0.70334(3) 0.15180(7) 0.01539(14) Uani d . 1 . .
    N N2A 0.10587(10) 0.65525(3) 0.20140(8) 0.01580(14) Uani d . 1 . .
    N N3A 0.25603(10) 0.61737(3) 0.07393(7) 0.01237(13) Uani d . 1 . .
    N N4A 0.34200(11) 0.57827(3) 0.00333(7) 0.01508(14) Uani d . 1 . .
    C C1A 0.14799(11) 0.60200(4) 0.15681(8) 0.01298(14) Uani d . 1 . .
    C C2A 0.27309(11) 0.67851(4) 0.07402(8) 0.01336(15) Uani d . 1 . .
    C C3A 0.38198(12) 0.70933(4) -0.00655(9) 0.01540(15) Uani d . 1 . .
    H H3AA 0.4868 0.7051 0.0215 0.018 Uiso calc R 1 . .
    H H3AB 0.3754 0.6923 -0.0849 0.018 Uiso calc R 1 . .
    C C4A 0.42434(11) 0.80824(4) -0.07765(9) 0.01387(14) Uani d . 1 . .
    C C5A 0.53343(13) 0.78880(4) -0.15850(9) 0.01853(17) Uani d . 1 . .
    H H5AA 0.5524 0.7480 -0.1685 0.022 Uiso calc R 1 . .
    C C6A 0.61434(14) 0.83133(5) -0.22470(10) 0.02183(19) Uani d . 1 . .
    H H6AA 0.6870 0.8188 -0.2795 0.026 Uiso calc R 1 . .
    C C7A 0.58630(13) 0.89233(5) -0.20862(9) 0.02055(19) Uani d . 1 . .
    H H7AA 0.6413 0.9207 -0.2516 0.025 Uiso calc R 1 . .
    C C8A 0.47564(13) 0.91072(4) -0.12798(9) 0.01740(17) Uani d . 1 . .
    H H8AA 0.4571 0.9516 -0.1180 0.021 Uiso calc R 1 . .
    C C9A 0.39210(11) 0.86951(4) -0.06189(8) 0.01362(15) Uani d . 1 . .
    C C10A 0.27083(13) 0.88901(4) 0.02363(10) 0.01894(18) Uani d . 1 . .
    H H10A 0.2761 0.9318 0.0340 0.028 Uiso calc R 1 . .
    H H10B 0.2875 0.8695 0.0978 0.028 Uiso calc R 1 . .
    H H10C 0.1712 0.8783 -0.0061 0.028 Uiso calc R 1 . .
    S S1B 0.89572(3) 0.691199(11) 0.41761(2) 0.01782(5) Uani d . 1 . .
    O O1B 0.57901(9) 0.49790(3) 0.17514(7) 0.01652(13) Uani d . 1 . .
    N N1B 0.53427(11) 0.63533(4) 0.24499(8) 0.01717(15) Uani d . 1 . .
    N N2B 0.63760(11) 0.67783(4) 0.28244(8) 0.01748(15) Uani d . 1 . .
    N N3B 0.71458(10) 0.59546(3) 0.35636(7) 0.01283(13) Uani d . 1 . .
    N N4B 0.79643(11) 0.55068(4) 0.41643(9) 0.01770(14) Uani d . 1 . .
    C C1B 0.74960(12) 0.65567(4) 0.35097(8) 0.01391(15) Uani d . 1 . .
    C C2B 0.58365(11) 0.58530(4) 0.29216(8) 0.01315(15) Uani d . 1 . .
    C C3B 0.50974(11) 0.52552(4) 0.27590(8) 0.01388(15) Uani d . 1 . .
    H H3BA 0.5256 0.5008 0.3450 0.017 Uiso calc R 1 . .
    H H3BB 0.3999 0.5302 0.2637 0.017 Uiso calc R 1 . .
    C C4B 0.53275(11) 0.43946(4) 0.15063(8) 0.01406(15) Uani d . 1 . .
    C C5B 0.40519(12) 0.41259(4) 0.20300(9) 0.01678(16) Uani d . 1 . .
    H H5BA 0.3470 0.4336 0.2579 0.020 Uiso calc R 1 . .
    C C6B 0.36530(13) 0.35369(4) 0.17238(9) 0.01886(18) Uani d . 1 . .
    H H6BA 0.2794 0.3357 0.2060 0.023 Uiso calc R 1 . .
    C C7B 0.45408(14) 0.32217(4) 0.09177(9) 0.01915(18) Uani d . 1 . .
    H H7BA 0.4287 0.2828 0.0723 0.023 Uiso calc R 1 . .
    C C8B 0.58097(13) 0.34962(4) 0.04025(9) 0.01721(17) Uani d . 1 . .
    H H8BA 0.6396 0.3281 -0.0137 0.021 Uiso calc R 1 . .
    C C9B 0.62274(12) 0.40874(4) 0.06744(8) 0.01428(15) Uani d . 1 . .
    C C10B 0.75914(14) 0.43787(5) 0.00943(9) 0.02039(18) Uani d . 1 . .
    H H10D 0.8209 0.4077 -0.0280 0.031 Uiso calc R 1 . .
    H H10E 0.8195 0.4584 0.0676 0.031 Uiso calc R 1 . .
    H H10F 0.7241 0.4662 -0.0483 0.031 Uiso calc R 1 . .
    H H1N4 0.281(2) 0.5525(8) -0.0322(16) 0.028(4) Uiso d . 1 . .
    H H2N4 0.403(2) 0.5622(7) 0.0500(16) 0.024(4) Uiso d . 1 . .
    H H3N4 0.811(2) 0.5664(7) 0.4897(18) 0.034(4) Uiso d . 1 . .
    H H4N4 0.892(2) 0.5482(9) 0.3764(18) 0.038(5) Uiso d . 1 . .
    H H2N1 0.050(2) 0.6623(8) 0.2633(17) 0.029(4) Uiso d . 1 . .
    H H2N2 0.638(2) 0.7148(8) 0.2518(16) 0.028(4) Uiso d . 1 . .
loop_
    _atom_site_aniso_label
    _atom_site_aniso_U_11
    _atom_site_aniso_U_22
    _atom_site_aniso_U_33
    _atom_site_aniso_U_12
    _atom_site_aniso_U_13
    _atom_site_aniso_U_23
    S1A 0.01653(10) 0.01155(8) 0.01764(9) -0.00295(7) 0.00062(8) 0.00233(7)
    O1A 0.0183(3) 0.0099(2) 0.0255(3) 0.0003(2) 0.0083(3) 0.0032(2)
    N1A 0.0178(4) 0.0107(3) 0.0176(3) -0.0016(3) 0.0030(3) 0.0003(2)
    N2A 0.0175(4) 0.0120(3) 0.0179(3) -0.0015(3) 0.0046(3) -0.0002(3)
    N3A 0.0128(3) 0.0096(3) 0.0147(3) -0.0002(2) 0.0010(3) 0.0000(2)
    N4A 0.0162(4) 0.0122(3) 0.0168(3) 0.0013(3) 0.0016(3) -0.0019(2)
    C1A 0.0129(4) 0.0119(3) 0.0141(3) -0.0011(3) -0.0001(3) 0.0012(3)
    C2A 0.0146(4) 0.0098(3) 0.0156(3) -0.0012(3) 0.0005(3) 0.0006(3)
    C3A 0.0166(4) 0.0099(3) 0.0197(4) 0.0000(3) 0.0035(3) 0.0013(3)
    C4A 0.0146(4) 0.0114(3) 0.0157(3) -0.0012(3) 0.0016(3) 0.0022(3)
    C5A 0.0207(5) 0.0161(4) 0.0188(4) 0.0001(3) 0.0055(4) 0.0002(3)
    C6A 0.0237(5) 0.0241(4) 0.0176(4) -0.0014(4) 0.0069(4) 0.0033(3)
    C7A 0.0217(5) 0.0220(4) 0.0180(4) -0.0039(4) 0.0027(4) 0.0068(3)
    C8A 0.0193(5) 0.0140(3) 0.0189(4) -0.0024(3) -0.0007(3) 0.0053(3)
    C9A 0.0135(4) 0.0120(3) 0.0153(4) -0.0004(3) -0.0009(3) 0.0018(3)
    C10A 0.0184(5) 0.0138(3) 0.0246(4) 0.0001(3) 0.0047(4) -0.0004(3)
    S1B 0.01796(11) 0.01668(9) 0.01883(10) -0.00401(8) 0.00217(9) -0.00556(8)
    O1B 0.0195(3) 0.0124(2) 0.0176(3) -0.0037(2) 0.0050(3) -0.0036(2)
    N1B 0.0191(4) 0.0138(3) 0.0186(3) 0.0014(3) -0.0034(3) -0.0004(3)
    N2B 0.0212(4) 0.0110(3) 0.0202(3) 0.0016(3) -0.0026(3) -0.0004(3)
    N3B 0.0142(4) 0.0101(3) 0.0141(3) 0.0004(2) -0.0005(3) -0.0001(2)
    N4B 0.0175(4) 0.0150(3) 0.0206(3) 0.0016(3) -0.0039(3) 0.0023(3)
    C1B 0.0168(4) 0.0112(3) 0.0137(3) -0.0004(3) 0.0020(3) -0.0018(3)
    C2B 0.0136(4) 0.0127(3) 0.0131(3) 0.0009(3) 0.0001(3) -0.0012(3)
    C3B 0.0146(4) 0.0129(3) 0.0141(3) -0.0005(3) 0.0012(3) -0.0009(3)
    C4B 0.0155(4) 0.0115(3) 0.0152(3) -0.0004(3) -0.0013(3) -0.0009(3)
    C5B 0.0169(4) 0.0148(3) 0.0186(4) -0.0018(3) 0.0020(3) -0.0009(3)
    C6B 0.0194(4) 0.0152(3) 0.0220(4) -0.0033(3) -0.0005(4) 0.0000(3)
    C7B 0.0235(5) 0.0128(3) 0.0212(4) -0.0021(3) -0.0032(4) -0.0010(3)
    C8B 0.0212(5) 0.0142(3) 0.0163(4) 0.0013(3) -0.0028(3) -0.0027(3)
    C9B 0.0153(4) 0.0143(3) 0.0132(3) 0.0009(3) -0.0007(3) -0.0011(3)
    C10B 0.0222(5) 0.0212(4) 0.0178(4) -0.0025(4) 0.0049(4) -0.0027(3)
_geom_special_details
;
All e.s.d.'s (except the e.s.d. in the dihedral angle between two l.s. planes)
are estimated using the full covariance matrix. The cell e.s.d.'s are taken
into account individually in the estimation of e.s.d.'s in distances, angles
and torsion angles; correlations between e.s.d.'s in cell parameters are only
used when they are defined by crystal symmetry. An approximate (isotropic)
treatment of cell e.s.d.'s is used for estimating e.s.d.'s involving l.s.
planes.
;
loop_
    _geom_bond_atom_site_label_1
    _geom_bond_atom_site_label_2
    _geom_bond_site_symmetry_2
    _geom_bond_distance
    _geom_bond_publ_flag
    S1A C1A . 1.6796(9) ?
    O1A C4A . 1.3751(11) ?
    O1A C3A . 1.4141(11) ?
    N1A C2A . 1.3057(12) ?
    N1A N2A . 1.3821(11) ?
    N2A C1A . 1.3401(12) ?
    N2A H2N1 . 0.869(19) ?
    N3A C2A . 1.3687(11) ?
    N3A C1A . 1.3740(12) ?
    N3A N4A . 1.4003(11) ?
    N4A H1N4 . 0.879(18) ?
    N4A H2N4 . 0.832(18) ?
    C2A C3A . 1.4854(13) ?
    C3A H3AA . 0.97 ?
    C3A H3AB . 0.97 ?
    C4A C5A . 1.3901(14) ?
    C4A C9A . 1.4034(12) ?
    C5A C6A . 1.3992(14) ?
    C5A H5AA . 0.93 ?
    C6A C7A . 1.3914(16) ?
    C6A H6AA . 0.93 ?
    C7A C8A . 1.3908(16) ?
    C7A H7AA . 0.93 ?
    C8A C9A . 1.3905(13) ?
    C8A H8AA . 0.93 ?
    C9A C10A . 1.4986(14) ?
    C10A H10A . 0.96 ?
    C10A H10B . 0.96 ?
    C10A H10C . 0.96 ?
    S1B C1B . 1.6771(10) ?
    O1B C4B . 1.3895(11) ?
    O1B C3B . 1.4334(12) ?
    N1B C2B . 1.3086(12) ?
    N1B N2B . 1.3720(12) ?
    N2B C1B . 1.3412(14) ?
    N2B H2N2 . 0.894(18) ?
    N3B C2B . 1.3709(13) ?
    N3B C1B . 1.3754(11) ?
    N3B N4B . 1.4023(11) ?
    N4B H3N4 . 0.91(2) ?
    N4B H4N4 . 0.95(2) ?
    C2B C3B . 1.4888(12) ?
    C3B H3BA . 0.97 ?
    C3B H3BB . 0.97 ?
    C4B C5B . 1.3935(14) ?
    C4B C9B . 1.4054(13) ?
    C5B C6B . 1.4000(13) ?
    C5B H5BA . 0.93 ?
    C6B C7B . 1.3886(15) ?
    C6B H6BA . 0.93 ?
    C7B C8B . 1.3903(16) ?
    C7B H7BA . 0.93 ?
    C8B C9B . 1.3994(13) ?
    C8B H8BA . 0.93 ?
    C9B C10B . 1.5037(15) ?
    C10B H10D . 0.96 ?
    C10B H10E . 0.96 ?
    C10B H10F . 0.96 ?
loop_
    _geom_angle_atom_site_label_1
    _geom_angle_atom_site_label_2
    _geom_angle_atom_site_label_3
    _geom_angle_site_symmetry_1
    _geom_angle_site_symmetry_3
    _geom_angle
    _geom_angle_publ_flag
    C4A O1A C3A . . 116.66(8) ?
    C2A N1A N2A . . 103.87(7) ?
    C1A N2A N1A . . 113.47(8) ?
    C1A N2A H2N1 . . 128.2(12) ?
    N1A N2A H2N1 . . 117.4(12) ?
    C2A N3A C1A . . 108.73(7) ?
    C2A N3A N4A . . 124.09(8) ?
    C1A N3A N4A . . 127.12(7) ?
    N3A N4A H1N4 . . 110.4(12) ?
    N3A N4A H2N4 . . 104.0(12) ?
    H1N4 N4A H2N4 . . 113.4(15) ?
    N2A C1A N3A . . 103.07(7) ?
    N2A C1A S1A . . 129.61(7) ?
    N3A C1A S1A . . 127.31(7) ?
    N1A C2A N3A . . 110.86(8) ?
    N1A C2A C3A . . 127.30(8) ?
    N3A C2A C3A . . 121.84(8) ?
    O1A C3A C2A . . 106.32(8) ?
    O1A C3A H3AA . . 110.5 ?
    C2A C3A H3AA . . 110.5 ?
    O1A C3A H3AB . . 110.5 ?
    C2A C3A H3AB . . 110.5 ?
    H3AA C3A H3AB . . 108.7 ?
    O1A C4A C5A . . 124.21(8) ?
    O1A C4A C9A . . 114.25(8) ?
    C5A C4A C9A . . 121.54(8) ?
    C4A C5A C6A . . 119.23(9) ?
    C4A C5A H5AA . . 120.4 ?
    C6A C5A H5AA . . 120.4 ?
    C7A C6A C5A . . 120.08(10) ?
    C7A C6A H6AA . . 120.0 ?
    C5A C6A H6AA . . 120.0 ?
    C8A C7A C6A . . 119.67(9) ?
    C8A C7A H7AA . . 120.2 ?
    C6A C7A H7AA . . 120.2 ?
    C9A C8A C7A . . 121.58(9) ?
    C9A C8A H8AA . . 119.2 ?
    C7A C8A H8AA . . 119.2 ?
    C8A C9A C4A . . 117.87(9) ?
    C8A C9A C10A . . 121.82(8) ?
    C4A C9A C10A . . 120.31(8) ?
    C9A C10A H10A . . 109.5 ?
    C9A C10A H10B . . 109.5 ?
    H10A C10A H10B . . 109.5 ?
    C9A C10A H10C . . 109.5 ?
    H10A C10A H10C . . 109.5 ?
    H10B C10A H10C . . 109.5 ?
    C4B O1B C3B . . 116.13(7) ?
    C2B N1B N2B . . 104.16(8) ?
    C1B N2B N1B . . 113.71(8) ?
    C1B N2B H2N2 . . 124.2(12) ?
    N1B N2B H2N2 . . 121.1(12) ?
    C2B N3B C1B . . 108.71(8) ?
    C2B N3B N4B . . 124.29(8) ?
    C1B N3B N4B . . 127.00(8) ?
    N3B N4B H3N4 . . 104.0(11) ?
    N3B N4B H4N4 . . 104.5(12) ?
    H3N4 N4B H4N4 . . 110.0(17) ?
    N2B C1B N3B . . 102.92(8) ?
    N2B C1B S1B . . 129.71(7) ?
    N3B C1B S1B . . 127.36(8) ?
    N1B C2B N3B . . 110.50(8) ?
    N1B C2B C3B . . 124.61(9) ?
    N3B C2B C3B . . 124.88(8) ?
    O1B C3B C2B . . 107.54(8) ?
    O1B C3B H3BA . . 110.2 ?
    C2B C3B H3BA . . 110.2 ?
    O1B C3B H3BB . . 110.2 ?
    C2B C3B H3BB . . 110.2 ?
    H3BA C3B H3BB . . 108.5 ?
    O1B C4B C5B . . 123.10(8) ?
    O1B C4B C9B . . 115.43(8) ?
    C5B C4B C9B . . 121.46(8) ?
    C4B C5B C6B . . 119.51(9) ?
    C4B C5B H5BA . . 120.2 ?
    C6B C5B H5BA . . 120.2 ?
    C7B C6B C5B . . 119.98(10) ?
    C7B C6B H6BA . . 120.0 ?
    C5B C6B H6BA . . 120.0 ?
    C6B C7B C8B . . 119.82(9) ?
    C6B C7B H7BA . . 120.1 ?
    C8B C7B H7BA . . 120.1 ?
    C7B C8B C9B . . 121.72(9) ?
    C7B C8B H8BA . . 119.1 ?
    C9B C8B H8BA . . 119.1 ?
    C8B C9B C4B . . 117.51(9) ?
    C8B C9B C10B . . 120.86(9) ?
    C4B C9B C10B . . 121.64(8) ?
    C9B C10B H10D . . 109.5 ?
    C9B C10B H10E . . 109.5 ?
    H10D C10B H10E . . 109.5 ?
    C9B C10B H10F . . 109.5 ?
    H10D C10B H10F . . 109.5 ?
    H10E C10B H10F . . 109.5 ?
loop_
    _geom_torsion_atom_site_label_1
    _geom_torsion_atom_site_label_2
    _geom_torsion_atom_site_label_3
    _geom_torsion_atom_site_label_4
    _geom_torsion_site_symmetry_1
    _geom_torsion_site_symmetry_2
    _geom_torsion_site_symmetry_3
    _geom_torsion_site_symmetry_4
    _geom_torsion
    _geom_torsion_publ_flag
    C2A N1A N2A C1A . . . . 0.60(11) ?
    N1A N2A C1A N3A . . . . -0.59(11) ?
    N1A N2A C1A S1A . . . . -179.77(8) ?
    C2A N3A C1A N2A . . . . 0.35(10) ?
    N4A N3A C1A N2A . . . . 177.58(9) ?
    C2A N3A C1A S1A . . . . 179.56(7) ?
    N4A N3A C1A S1A . . . . -3.21(14) ?
    N2A N1A C2A N3A . . . . -0.34(11) ?
    N2A N1A C2A C3A . . . . 179.47(10) ?
    C1A N3A C2A N1A . . . . 0.00(11) ?
    N4A N3A C2A N1A . . . . -177.34(9) ?
    C1A N3A C2A C3A . . . . -179.83(9) ?
    N4A N3A C2A C3A . . . . 2.84(14) ?
    C4A O1A C3A C2A . . . . 179.99(8) ?
    N1A C2A C3A O1A . . . . -16.61(14) ?
    N3A C2A C3A O1A . . . . 163.18(9) ?
    C3A O1A C4A C5A . . . . 10.15(15) ?
    C3A O1A C4A C9A . . . . -170.52(9) ?
    O1A C4A C5A C6A . . . . -179.92(10) ?
    C9A C4A C5A C6A . . . . 0.80(16) ?
    C4A C5A C6A C7A . . . . 0.55(17) ?
    C5A C6A C7A C8A . . . . -1.12(17) ?
    C6A C7A C8A C9A . . . . 0.37(17) ?
    C7A C8A C9A C4A . . . . 0.93(15) ?
    C7A C8A C9A C10A . . . . -178.93(10) ?
    O1A C4A C9A C8A . . . . 179.13(9) ?
    C5A C4A C9A C8A . . . . -1.52(15) ?
    O1A C4A C9A C10A . . . . -1.01(13) ?
    C5A C4A C9A C10A . . . . 178.34(10) ?
    C2B N1B N2B C1B . . . . 0.20(12) ?
    N1B N2B C1B N3B . . . . 0.26(11) ?
    N1B N2B C1B S1B . . . . -178.52(8) ?
    C2B N3B C1B N2B . . . . -0.61(10) ?
    N4B N3B C1B N2B . . . . 179.33(9) ?
    C2B N3B C1B S1B . . . . 178.21(7) ?
    N4B N3B C1B S1B . . . . -1.85(14) ?
    N2B N1B C2B N3B . . . . -0.59(11) ?
    N2B N1B C2B C3B . . . . -179.27(9) ?
    C1B N3B C2B N1B . . . . 0.79(11) ?
    N4B N3B C2B N1B . . . . -179.15(9) ?
    C1B N3B C2B C3B . . . . 179.47(9) ?
    N4B N3B C2B C3B . . . . -0.47(14) ?
    C4B O1B C3B C2B . . . . 175.45(8) ?
    N1B C2B C3B O1B . . . . 90.26(11) ?
    N3B C2B C3B O1B . . . . -88.24(11) ?
    C3B O1B C4B C5B . . . . 13.09(13) ?
    C3B O1B C4B C9B . . . . -167.61(8) ?
    O1B C4B C5B C6B . . . . 179.26(9) ?
    C9B C4B C5B C6B . . . . 0.00(15) ?
    C4B C5B C6B C7B . . . . 1.03(16) ?
    C5B C6B C7B C8B . . . . -1.06(16) ?
    C6B C7B C8B C9B . . . . 0.06(16) ?
    C7B C8B C9B C4B . . . . 0.93(14) ?
    C7B C8B C9B C10B . . . . -179.14(10) ?
    O1B C4B C9B C8B . . . . 179.73(9) ?
    C5B C4B C9B C8B . . . . -0.96(14) ?
    O1B C4B C9B C10B . . . . -0.20(13) ?
    C5B C4B C9B C10B . . . . 179.11(10) ?
loop_
    _geom_hbond_atom_site_label_D
    _geom_hbond_atom_site_label_H
    _geom_hbond_atom_site_label_A
    _geom_hbond_site_symmetry_A
    _geom_hbond_distance_DH
    _geom_hbond_distance_HA
    _geom_hbond_distance_DA
    _geom_hbond_angle_DHA
    _geom_hbond_publ_flag
    N4A H1N4 N4B 2_664 0.88(2) 2.46(2) 3.2651(12) 152(2) yes
    N4A H2N4 O1B . 0.83(2) 2.53(2) 3.3560(11) 171(2) yes
    N4B H4N4 S1A 1_655 0.95(2) 2.72(2) 3.6167(10) 157(2) yes
    N2A H2N1 S1B 1_455 0.87(2) 2.30(2) 3.1665(9) 174(2) yes
    N2B H2N2 N1A 3_565 0.89(2) 2.18(2) 3.0589(11) 166(2) yes
    C8A H8AA S1A 4_554 0.93 2.86 3.4537(10) 123 yes
    C3B H3BB S1A . 0.97 2.86 3.8203(10) 170 yes
