# Supplementary material for: 4-Amino-3-(o-tolyl­oxymeth­yl)-1H-1,2,4-triazole-5(4H)-thione
Source: Acta Crystallogr Sect E Struct Rep Online. 2009 Jul 18;65(Pt 8):o1910–1. doi: 10.1107/S1600536809027275 (PMC2977493; doi:10.1107/S1600536809027275)
Supplement: Supplementary file 2 [file e-65-o1910-Isup2.hkl]

# 
# h,k,l, Fc-squared, Fo-squared, sigma(Fo-squared) and status flag 
# 
data_I
_shelx_title ' t3m in Pna2(1)  (100K)' 
_shelx_refln_list_code          4 
_shelx_F_calc_maximum      231.93 
_exptl_crystal_F_000       992.00 
_reflns_d_resolution_high  0.6170 
 
loop_ 
 _symmetry_equiv_pos_as_xyz 
 'x, y, z' 
 '-x, -y, z+1/2' 
 'x+1/2, -y+1/2, z' 
 '-x+1/2, y+1/2, z+1/2' 
 
_cell_length_a     8.6908 
_cell_length_b    22.2551 
_cell_length_c    11.3771 
_cell_angle_alpha  90.000 
_cell_angle_beta   90.000 
_cell_angle_gamma  90.000 
 
_shelx_F_squared_multiplier     1.000 
 
loop_ 
 _refln_index_h 
 _refln_index_k 
 _refln_index_l 
 _refln_F_squared_calc 
 _refln_F_squared_meas 
 _refln_F_squared_sigma 
 _refln_observed_status 
   2   0 -18      103.49      101.99     10.07 o 
   2   1 -18       51.63       60.99      8.47 o 
   2   2 -18        3.83        3.56      5.13 o 
   2   3 -18       90.84      107.55     10.71 o 
   2   4 -18      109.16      114.84     11.04 o 
   2   5 -18      112.67      120.13     11.28 o 
   2   0 -17      194.92      191.36     13.35 o 
   4   0 -17      234.13      242.86     16.28 o 
   2   1 -17       20.57       25.11      6.31 o 
   3   1 -17      211.80      214.44     15.64 o 
   4   1 -17       35.53       29.82      5.45 o 
   5   1 -17      106.49      100.82     12.46 o 
   1   2 -17       58.58       62.67      7.91 o 
   2   2 -17      173.65      167.88     10.83 o 
   3   2 -17        8.24       10.32      4.10 o 
   4   2 -17       34.51       28.35      5.27 o 
   5   2 -17      172.45      176.69     10.71 o 
   1   3 -17       84.16       86.69      9.06 o 
   2   3 -17       17.04       13.10      6.97 o 
   3   3 -17      151.53      168.58      9.38 o 
   4   3 -17       37.32       43.74      6.09 o 
   5   3 -17        3.92       -0.57      3.90 o 
   1   4 -17       32.02       33.85      6.68 o 
   2   4 -17       39.49       38.91      5.20 o 
   3   4 -17       26.21       29.48      5.19 o 
   4   4 -17       29.38       28.20      5.43 o 
   5   4 -17       53.47       37.71      6.39 o 
   1   5 -17       41.71       51.99      7.57 o 
   2   5 -17        6.30        6.24      3.56 o 
   3   5 -17       11.71       13.31      4.13 o 
   4   5 -17       45.10       39.91      8.98 o 
   5   5 -17        7.74        5.93      9.01 o 
   1   6 -17      293.99      320.07     16.36 o 
   2   6 -17        8.38        7.40      3.46 o 
   3   6 -17       10.03        7.56      7.81 o 
   4   6 -17        6.96        3.61      3.89 o 
   1   7 -17       92.58       80.39      9.06 o 
   2   7 -17       50.50       43.94      8.01 o 
   3   7 -17        0.25       -1.78      3.92 o 
   4   7 -17      243.85      254.04     11.96 o 
   1   8 -17      120.50      119.91     10.87 o 
   2   8 -17       57.59       56.13      8.77 o 
   3   8 -17       51.84       63.66      6.49 o 
   4   8 -17       17.92       17.68      6.22 o 
   1   9 -17       21.54       20.84      6.28 o 
   2   9 -17       47.39       31.16      7.51 o 
   3   9 -17      155.66      157.39      9.24 o 
   1  10 -17       74.47       73.89      8.85 o 
   2  10 -17       47.15       51.59      8.76 o 
   3  10 -17       72.39       68.93      7.60 o 
   1  11 -17       55.40       51.24      7.98 o 
   2  11 -17       14.76       12.58      5.98 o 
   3  11 -17      252.18      282.58      9.56 o 
   1  12 -17      182.14      177.86     13.07 o 
   2  12 -17      263.56      302.03     18.03 o 
   1  13 -17        1.15        2.26      5.21 o 
   2   0 -16       44.32       39.18      7.21 o 
   4   0 -16      236.04      252.08     16.49 o 
   6   0 -16      124.18      141.23     13.90 o 
   1   1 -16      105.01      116.87      7.05 o 
   2   1 -16      343.85      370.36     17.05 o 
   3   1 -16      182.59      185.80     11.90 o 
   4   1 -16      107.92      111.74      8.24 o 
   5   1 -16       42.22       44.22      6.36 o 
   6   1 -16       66.91       62.12     14.20 o 
   1   2 -16      587.47      625.24     16.44 o 
   2   2 -16       30.21       28.74      4.75 o 
   3   2 -16       38.76       39.93      5.38 o 
   4   2 -16      149.16      143.87      9.14 o 
   5   2 -16       39.60       30.17      5.73 o 
   6   2 -16      133.38      125.50      8.35 o 
   1   3 -16      197.76      212.76      9.08 o 
   2   3 -16      155.23      174.65      8.82 o 
   3   3 -16        1.92       -0.03      4.65 o 
   4   3 -16       14.67        7.20      3.63 o 
   5   3 -16       69.90       70.35     10.56 o 
   6   3 -16       95.26       92.57     10.00 o 
   1   4 -16       74.54       76.94      8.99 o 
   2   4 -16       46.94       41.45      5.22 o 
   3   4 -16      124.34      112.57     11.93 o 
   4   4 -16       95.82       84.75      9.15 o 
   5   4 -16        7.54        6.78      3.80 o 
   6   4 -16      132.72      124.52      8.27 o 
   1   5 -16        7.03       17.32      5.42 o 
   2   5 -16       58.32       50.30      6.97 o 
   3   5 -16       12.00        8.65      4.55 o 
   4   5 -16      108.63      108.20      7.20 o 
   5   5 -16        8.43        4.30      3.76 o 
   6   5 -16       25.18       23.50      5.80 o 
   1   6 -16      162.69      162.90     11.79 o 
   2   6 -16       16.07        8.76      3.83 o 
   3   6 -16      558.80      562.80     17.44 o 
   4   6 -16       39.42       39.89      6.91 o 
   5   6 -16        4.17       -2.65      4.47 o 
   6   6 -16       96.47      108.15      7.85 o 
   1   7 -16      277.79      291.72     15.75 o 
   2   7 -16      662.49      696.02     18.82 o 
   3   7 -16      123.98      124.74     10.37 o 
   4   7 -16      151.70      158.01      8.49 o 
   5   7 -16      188.77      182.50     18.58 o 
   6   7 -16       45.25       32.07      5.33 o 
   1   8 -16       36.36       33.05      6.89 o 
   2   8 -16       45.97       44.95      5.41 o 
   3   8 -16       28.42       24.05      4.90 o 
   4   8 -16       49.48       61.04     10.90 o 
   5   8 -16       63.79       63.08      9.84 o 
   6   8 -16       36.64       24.57      6.21 o 
   1   9 -16      151.31      142.02     11.85 o 
   2   9 -16      327.67      358.63     10.45 o 
   3   9 -16        3.70        2.79      3.43 o 
   4   9 -16       48.97       50.07      6.42 o 
   5   9 -16       79.53       75.50      6.77 o 
   1  10 -16      108.55      118.10     10.75 o 
   2  10 -16      120.05      132.12      6.43 o 
   3  10 -16       34.93       28.18      5.68 o 
   4  10 -16      123.91      132.92      9.11 o 
   5  10 -16       51.86       49.12      6.08 o 
   1  11 -16      165.96      164.81     12.80 o 
   2  11 -16       27.87       23.49      6.85 o 
   3  11 -16      133.03      126.77      9.41 o 
   4  11 -16       18.92       14.05      4.65 o 
   5  11 -16      345.40      367.91     13.14 o 
   1  12 -16       57.67       66.55      9.09 o 
   2  12 -16        6.61        8.14      5.59 o 
   3  12 -16      283.20      300.49      9.90 o 
   4  12 -16       96.34       97.80      8.73 o 
   5  12 -16       37.55       44.19      5.77 o 
   1  13 -16      231.43      257.57     15.86 o 
   2  13 -16       44.01       29.70      7.42 o 
   3  13 -16        6.49        8.34      4.01 o 
   4  13 -16       84.37       92.48      6.32 o 
   1  14 -16       12.92        5.96      5.43 o 
   2  14 -16       11.93       11.24      6.18 o 
   3  14 -16       43.67       41.70      5.59 o 
   4  14 -16       33.19       38.26      4.87 o 
   1  15 -16      191.50      201.91     14.26 o 
   2  15 -16       43.07       53.39      9.31 o 
   3  15 -16        6.60       -2.17      5.25 o 
   1  16 -16        4.30        4.34      5.24 o 
   2  16 -16      275.55      279.53     17.82 o 
   1  17 -16       37.47       39.37      8.01 o 
   2   0 -15      397.42      414.75     19.18 o 
   4   0 -15      497.01      517.40     23.69 o 
   6   0 -15       32.94       36.37      8.51 o 
   8   0 -15      441.74      448.45     24.94 o 
   0   1 -15      412.68      452.61     12.15 o 
   1   1 -15      360.21      386.50     12.30 o 
   2   1 -15      248.25      259.91     19.48 o 
   3   1 -15      145.75      141.66      8.37 o 
   4   1 -15       64.83       50.90      6.11 o 
   5   1 -15      189.71      173.79      8.84 o 
   6   1 -15       38.51       30.93      5.08 o 
   7   1 -15      139.81      145.31     11.61 o 
   8   1 -15       99.58      107.84      8.29 o 
   1   2 -15       69.17       61.34      5.71 o 
   2   2 -15       82.50       73.83      6.17 o 
   3   2 -15       16.66       13.01      3.39 o 
   4   2 -15       28.13       25.86      4.37 o 
   5   2 -15      153.01      156.14     19.12 o 
   6   2 -15        3.73        5.29      3.55 o 
   7   2 -15       94.47       92.16     11.54 o 
   8   2 -15       34.77       26.15      7.00 o 
   0   3 -15       10.58        1.82      3.86 o 
   1   3 -15        5.92       10.95      3.30 o 
   2   3 -15      171.28      172.69      8.77 o 
   3   3 -15      212.14      234.88      9.32 o 
   4   3 -15       49.69       39.92      5.03 o 
   5   3 -15      152.71      133.18     10.57 o 
   6   3 -15       55.99       47.49      5.76 o 
   7   3 -15      276.61      277.80     15.19 o 
   8   3 -15        6.69        6.60      4.57 o 
   1   4 -15      318.79      328.79     11.23 o 
   2   4 -15       27.38       21.20      4.20 o 
   3   4 -15       13.34       14.87      3.61 o 
   4   4 -15       22.66       12.08      4.25 o 
   5   4 -15      281.56      290.19     11.21 o 
   6   4 -15       36.60       45.03      6.70 o 
   7   4 -15      138.24      125.53      8.50 o 
   0   5 -15      360.68      365.94     16.23 o 
   1   5 -15       14.31       15.80      6.91 o 
   2   5 -15       41.79       33.49      4.83 o 
   3   5 -15      237.50      248.01      9.64 o 
   4   5 -15       25.00       12.72      3.73 o 
   5   5 -15      115.94      115.62      8.71 o 
   6   5 -15      291.85      261.76     10.98 o 
   7   5 -15      139.98      130.70      8.57 o 
   1   6 -15       34.69       29.93      4.29 o 
   2   6 -15      295.84      291.16     11.40 o 
   3   6 -15       91.94       87.02     11.32 o 
   4   6 -15       95.73       97.08      6.84 o 
   5   6 -15       14.13        7.31      4.99 o 
   6   6 -15        0.33        0.53      3.56 o 
   7   6 -15       15.13        3.31      8.09 o 
   0   7 -15      256.95      293.34     14.45 o 
   1   7 -15       16.62       19.88      3.86 o 
   2   7 -15       34.25       37.48      4.92 o 
   3   7 -15       92.06       86.70      6.22 o 
   4   7 -15       34.25       29.99      4.72 o 
   5   7 -15      227.28      241.68     16.12 o 
   6   7 -15       91.34      104.11     11.26 o 
   7   7 -15        6.12        5.02      3.85 o 
   1   8 -15      187.27      181.94      6.62 o 
   2   8 -15       10.67        9.49      3.45 o 
   3   8 -15       24.43       22.99      4.66 o 
   4   8 -15       57.01       52.94      5.58 o 
   5   8 -15      143.11      142.46     10.12 o 
   6   8 -15       25.16       28.28      5.07 o 
   7   8 -15       13.29       10.90      4.32 o 
   0   9 -15      743.43      794.16     27.22 o 
   1   9 -15      158.40      152.26     11.80 o 
   2   9 -15       18.69       23.22      4.32 o 
   3   9 -15       32.40       30.48      5.09 o 
   4   9 -15      377.33      386.42     12.64 o 
   5   9 -15       62.83       59.15      6.11 o 
   6   9 -15      166.27      153.44     15.49 o 
   7   9 -15       14.75       19.50      4.81 o 
   1  10 -15      155.71      156.28     12.18 o 
   2  10 -15      129.63      129.23      7.77 o 
   3  10 -15      123.96      130.34      9.04 o 
   4  10 -15       95.05      100.95     10.08 o 
   5  10 -15       54.11       60.83      9.94 o 
   6  10 -15       40.85       28.43      5.24 o 
   7  10 -15       22.43       17.83      4.83 o 
   0  11 -15       34.56       29.26      6.10 o 
   1  11 -15       31.21       24.94      6.50 o 
   2  11 -15       40.13       32.73      3.80 o 
   3  11 -15       32.06       26.87      5.11 o 
   4  11 -15       28.90       26.96      4.59 o 
   5  11 -15       43.78       35.84      5.21 o 
   6  11 -15      201.79      208.50     14.27 o 
   1  12 -15       29.49       20.65      6.14 o 
   2  12 -15       74.92       68.66      4.99 o 
   3  12 -15       99.39       82.93      7.14 o 
   4  12 -15       32.21       30.33      7.08 o 
   5  12 -15       76.25       84.46      6.96 o 
   6  12 -15       23.89       20.96     10.46 o 
   0  13 -15      126.03      140.93     11.14 o 
   1  13 -15       53.13       45.87      8.05 o 
   2  13 -15       29.29       35.88      4.79 o 
   3  13 -15      549.10      577.74     18.81 o 
   4  13 -15      462.34      479.83     22.23 o 
   5  13 -15       22.73       14.31      4.32 o 
   6  13 -15       25.84       20.96      8.19 o 
   1  14 -15      385.16      382.30     19.66 o 
   2  14 -15      293.73      287.30     17.78 o 
   3  14 -15       79.13       90.12      5.88 o 
   4  14 -15      241.38      233.59     10.21 o 
   5  14 -15       16.89       13.95      4.38 o 
   6  14 -15        2.21        4.24      8.19 o 
   0  15 -15        4.06        4.34      4.75 o 
   1  15 -15       40.42       39.14      7.81 o 
   2  15 -15       57.60       43.09      8.66 o 
   3  15 -15       10.34       12.30      4.30 o 
   4  15 -15       80.76       81.09      6.05 o 
   5  15 -15      122.73      113.39      7.95 o 
   1  16 -15       12.47       16.34      6.21 o 
   2  16 -15       70.61       66.90      9.65 o 
   3  16 -15       42.80       33.23      5.32 o 
   4  16 -15      124.96      126.51      7.14 o 
   5  16 -15       18.42       17.23      3.75 o 
   0  17 -15       39.72       52.08      7.81 o 
   1  17 -15       33.20       28.67      7.14 o 
   2  17 -15       98.81       92.26     11.00 o 
   3  17 -15      157.05      143.81      8.93 o 
   4  17 -15      240.76      246.69     11.92 o 
   1  18 -15       71.07       74.61      9.78 o 
   2  18 -15       54.08       70.31     10.11 o 
   3  18 -15      130.30      151.65     14.17 o 
   4  18 -15       71.51       75.04     11.70 o 
   0  19 -15       93.72       97.08     10.02 o 
   1  19 -15        0.66        2.68      5.43 o 
   2  19 -15       54.62       60.05      9.62 o 
   3  19 -15      285.30      304.29     19.58 o 
   1  20 -15      204.88      211.63     15.25 o 
   2  20 -15       19.34       13.25      6.55 o 
   0   0 -14     2931.33     3112.48     72.33 o 
   2   0 -14      416.67      417.09     19.06 o 
   4   0 -14      534.56      518.44     34.85 o 
   6   0 -14      297.76      282.80     21.26 o 
   8   0 -14      324.22      343.72     16.62 o 
   1   1 -14      149.36      178.65     16.95 o 
   2   1 -14      232.76      247.27     18.27 o 
   3   1 -14        3.81        4.31      5.35 o 
   4   1 -14       32.40       37.89      4.69 o 
   5   1 -14      204.35      197.19      8.06 o 
   6   1 -14       32.42       27.46      4.83 o 
   7   1 -14      173.50      183.69      8.51 o 
   8   1 -14        0.31       -0.24      3.70 o 
   9   1 -14       19.71       25.77     12.24 o 
   0   2 -14      312.02      325.46     18.14 o 
   1   2 -14       35.68       39.59      4.43 o 
   2   2 -14        1.75        2.52      2.51 o 
   3   2 -14      248.93      250.92      9.33 o 
   4   2 -14      293.49      314.64     26.94 o 
   5   2 -14       69.59       68.94      6.01 o 
   6   2 -14      159.21      152.70      8.43 o 
   7   2 -14       40.31       38.29      5.57 o 
   8   2 -14       70.41       60.73      8.79 o 
   9   2 -14      293.31      345.72     28.60 o 
   1   3 -14      623.02      653.62     16.63 o 
   2   3 -14      176.47      186.13      7.73 o 
   3   3 -14       36.84       24.17      4.00 o 
   4   3 -14       86.62       79.44      8.06 o 
   5   3 -14      212.66      212.54     16.61 o 
   6   3 -14        3.56        0.90      3.16 o 
   7   3 -14       46.68       43.16      8.40 o 
   8   3 -14      195.33      207.65     13.34 o 
   9   3 -14       44.75       49.46     13.67 o 
   0   4 -14      968.14      978.93     20.42 o 
   1   4 -14       26.35       25.17      4.01 o 
   2   4 -14       81.86       69.46      6.15 o 
   3   4 -14       95.32       97.09      6.30 o 
   4   4 -14       37.97       33.35      4.60 o 
   5   4 -14       16.99       13.95      5.53 o 
   6   4 -14      389.07      365.67     12.66 o 
   7   4 -14      119.75      124.94      8.17 o 
   8   4 -14       16.97       18.83      6.24 o 
   1   5 -14      838.59      859.14     20.10 o 
   2   5 -14      121.40      120.70      6.36 o 
   3   5 -14      136.12      131.78     11.37 o 
   4   5 -14      347.18      369.39     11.82 o 
   5   5 -14      375.13      372.75     12.29 o 
   6   5 -14       38.90       42.22      5.50 o 
   7   5 -14      129.87      128.02      8.19 o 
   8   5 -14       22.24       19.93      9.51 o 
   0   6 -14      813.42      850.76     27.67 o 
   1   6 -14      156.35      156.13     14.03 o 
   2   6 -14       63.51       55.60     11.62 o 
   3   6 -14      213.98      198.82     14.19 o 
   4   6 -14       62.24       60.88      5.73 o 
   5   6 -14       21.45       19.28      4.20 o 
   6   6 -14       95.17       99.04      7.12 o 
   7   6 -14       37.38       45.80      6.22 o 
   8   6 -14      162.10      171.75     12.21 o 
   1   7 -14      274.56      284.31     10.34 o 
   2   7 -14      139.20      137.83     10.27 o 
   3   7 -14       15.44       12.34      6.12 o 
   4   7 -14      146.53      141.88     11.57 o 
   5   7 -14      139.25      128.33      7.66 o 
   6   7 -14      102.69       95.86     10.31 o 
   7   7 -14        0.43        4.63      3.67 o 
   8   7 -14      405.84      403.96     18.01 o 
   0   8 -14     1240.47     1230.99     36.93 o 
   1   8 -14      258.18      261.99      7.71 o 
   2   8 -14       23.05       17.42      4.02 o 
   3   8 -14      614.15      610.42     32.40 o 
   4   8 -14      395.06      407.47     12.65 o 
   5   8 -14       41.76       40.10      5.75 o 
   6   8 -14      186.54      172.71      9.11 o 
   7   8 -14      147.60      178.23      9.41 o 
   8   8 -14       40.43       32.00      7.29 o 
   1   9 -14      257.21      269.37      6.75 o 
   2   9 -14      583.17      586.99     37.14 o 
   3   9 -14       67.00       62.70      5.44 o 
   4   9 -14      166.46      180.00     11.19 o 
   5   9 -14       50.75       46.15      8.65 o 
   6   9 -14      171.13      163.95      8.89 o 
   7   9 -14        9.29       12.17      6.45 o 
   8   9 -14      318.09      337.89     16.73 o 
   0  10 -14      663.35      670.25     24.39 o 
   1  10 -14      120.55      131.80      6.74 o 
   2  10 -14       77.77       76.52      6.27 o 
   3  10 -14       96.59      100.66      9.86 o 
   4  10 -14      251.22      272.92     10.41 o 
   5  10 -14       49.07       45.73      5.51 o 
   6  10 -14       32.28       30.58      5.00 o 
   7  10 -14      152.66      158.48      9.18 o 
   8  10 -14       76.07       68.63      9.06 o 
   1  11 -14       22.56       25.49      3.09 o 
   2  11 -14      108.87      104.96      7.02 o 
   3  11 -14      172.23      176.48     13.02 o 
   4  11 -14      193.13      187.68      8.74 o 
   5  11 -14      165.22      169.96      8.92 o 
   6  11 -14      236.76      258.42     10.99 o 
   7  11 -14       27.72       20.45      4.83 o 
   8  11 -14      153.58      175.67     21.50 o 
   0  12 -14      240.22      275.52     14.74 o 
   1  12 -14       14.28       11.79      2.62 o 
   2  12 -14      174.95      175.25     12.59 o 
   3  12 -14      486.78      501.01     14.04 o 
   4  12 -14       14.62       11.58      6.86 o 
   5  12 -14       95.58      100.76      7.34 o 
   6  12 -14        4.24       -0.85      3.37 o 
   7  12 -14       58.98       55.16      6.35 o 
   1  13 -14      108.81      113.52      6.88 o 
   2  13 -14       89.28       84.32      5.26 o 
   3  13 -14       14.67       10.78      3.48 o 
   4  13 -14       17.32       29.19      5.18 o 
   5  13 -14      165.60      166.90      8.86 o 
   6  13 -14        1.07       -1.17      3.61 o 
   7  13 -14      120.57      121.33     15.45 o 
   0  14 -14      259.31      294.36     15.86 o 
   1  14 -14      163.90      163.57     13.98 o 
   2  14 -14       37.47       38.26      6.10 o 
   3  14 -14      240.96      257.25      9.07 o 
   4  14 -14       65.96       58.37      6.78 o 
   5  14 -14      267.90      281.16     24.58 o 
   6  14 -14       61.27       59.75      6.44 o 
   7  14 -14       57.79       65.04      7.56 o 
   1  15 -14      238.45      267.26     10.33 o 
   2  15 -14       72.80       90.86      6.68 o 
   3  15 -14       36.68       28.26      4.78 o 
   4  15 -14      157.03      161.77      7.10 o 
   5  15 -14       51.58       39.89      5.45 o 
   6  15 -14      114.27      116.56     12.04 o 
   0  16 -14      322.74      372.22     18.22 o 
   1  16 -14        1.11        4.48      4.50 o 
   2  16 -14       27.73       23.32      4.41 o 
   3  16 -14        4.20       -1.43      3.38 o 
   4  16 -14       40.51       39.26      4.53 o 
   5  16 -14      216.62      214.29      8.44 o 
   6  16 -14      201.43      180.93      9.80 o 
   1  17 -14      132.07      119.76     11.42 o 
   2  17 -14      244.66      225.90     16.40 o 
   3  17 -14       13.71        5.71      6.63 o 
   4  17 -14      182.24      178.04     10.93 o 
   5  17 -14      351.60      364.13     10.92 o 
   6  17 -14        1.13        1.11      3.06 o 
   0  18 -14      257.47      242.58     14.91 o 
   1  18 -14       25.15       31.46      7.38 o 
   2  18 -14       63.34       55.74      9.15 o 
   3  18 -14      379.40      389.15     14.51 o 
   4  18 -14      100.71      111.43      7.50 o 
   5  18 -14      403.05      429.37     16.24 o 
   1  19 -14       84.19       71.92      9.69 o 
   2  19 -14       89.89       92.11     11.08 o 
   3  19 -14      104.06      119.58      8.30 o 
   4  19 -14       77.88       80.60      6.74 o 
   5  19 -14       78.02       72.69      6.83 o 
   0  20 -14        4.69        2.02      4.58 o 
   1  20 -14      220.48      250.63     16.38 o 
   2  20 -14        2.64       -2.30      5.01 o 
   3  20 -14      209.14      197.78     16.24 o 
   4  20 -14       15.54       12.72      4.72 o 
   1  21 -14      249.63      265.97     17.17 o 
   2  21 -14      356.33      363.77     21.04 o 
   3  21 -14       16.30       12.85      7.36 o 
   0  22 -14       34.30       32.84      7.38 o 
   1  22 -14      258.63      267.71     17.46 o 
   2  22 -14      188.85      181.57     15.15 o 
   1  23 -14       48.35       38.29      8.37 o 
   2   0 -13      272.80      303.77     15.48 o 
   4   0 -13       50.31       50.58      6.23 o 
   6   0 -13        7.55       -2.13      3.53 o 
   8   0 -13      164.51      158.42     19.48 o 
   0   1 -13       14.55       13.57      2.98 o 
   1   1 -13      109.87      101.17      4.64 o 
   2   1 -13       90.55       84.93      5.41 o 
   3   1 -13      557.60      534.88     19.82 o 
   4   1 -13       23.46       22.32      3.44 o 
   5   1 -13      112.16      115.96      7.05 o 
   6   1 -13      107.67       91.65      5.97 o 
   7   1 -13       42.77       46.01      5.84 o 
   8   1 -13       59.49       62.13      9.85 o 
   9   1 -13      125.78      121.54     13.13 o 
   1   2 -13      348.08      353.03      7.93 o 
   2   2 -13      233.70      245.28      8.53 o 
   3   2 -13       96.06       89.52      7.55 o 
   4   2 -13      325.75      336.61     22.60 o 
   5   2 -13      250.35      244.28     11.80 o 
   6   2 -13       58.11       53.90      5.99 o 
   7   2 -13      249.05      262.40      9.54 o 
   8   2 -13      123.51      149.61     13.39 o 
   9   2 -13      142.98      181.83     21.33 o 
   0   3 -13      645.94      650.84     20.77 o 
   1   3 -13      952.73      973.73     24.65 o 
   2   3 -13       84.50       87.90      5.48 o 
   3   3 -13      216.39      218.79     12.57 o 
   4   3 -13      148.21      138.79      7.17 o 
   5   3 -13      114.61      113.94      7.44 o 
   6   3 -13       35.50       36.82      4.93 o 
   7   3 -13      366.61      376.62     20.27 o 
   8   3 -13       19.17       18.97      5.75 o 
   9   3 -13        1.08        3.88      8.27 o 
   1   4 -13       30.15       31.37      3.07 o 
   2   4 -13      372.59      363.83     11.53 o 
   3   4 -13       90.57       85.07      5.68 o 
   4   4 -13       78.49       83.68      5.95 o 
   5   4 -13      184.24      165.16      8.02 o 
   6   4 -13       83.02       72.17      6.09 o 
   7   4 -13      142.61      143.01     13.69 o 
   8   4 -13       56.39       59.38      8.07 o 
   9   4 -13      244.46      280.76     24.93 o 
   0   5 -13      434.86      440.81     12.04 o 
   1   5 -13       68.81       71.89      4.16 o 
   2   5 -13       95.92      101.92      7.36 o 
   3   5 -13      338.18      331.16     10.56 o 
   4   5 -13       87.86       81.58      5.81 o 
   5   5 -13       29.52       30.18      4.49 o 
   6   5 -13      180.55      195.48      9.13 o 
   7   5 -13      151.85      136.67      8.19 o 
   8   5 -13       20.87       17.83      5.55 o 
   9   5 -13       85.99      106.93     17.48 o 
   1   6 -13       82.35       95.14      4.72 o 
   2   6 -13       72.41       68.23      5.59 o 
   3   6 -13      262.30      260.47     11.27 o 
   4   6 -13      166.93      154.66      7.62 o 
   5   6 -13      595.82      631.84     16.04 o 
   6   6 -13      169.63      170.74      8.59 o 
   7   6 -13       69.63       53.56      7.53 o 
   8   6 -13       29.77       22.02     10.03 o 
   9   6 -13      162.11      201.31     22.28 o 
   0   7 -13     1365.10     1417.34     21.85 o 
   1   7 -13       15.05       15.83      2.59 o 
   2   7 -13      127.68      125.39      6.39 o 
   3   7 -13       84.81       93.72      6.01 o 
   4   7 -13      157.75      157.55      7.82 o 
   5   7 -13      146.20      154.24      9.32 o 
   6   7 -13      123.75      127.99      7.69 o 
   7   7 -13       50.75       47.07      7.75 o 
   8   7 -13      100.25       97.99      9.63 o 
   9   7 -13       51.88       34.06     13.19 o 
   1   8 -13      207.63      196.71      8.42 o 
   2   8 -13      427.22      431.48     11.84 o 
   3   8 -13      106.52      101.03      6.38 o 
   4   8 -13      135.77      152.19      9.19 o 
   5   8 -13       42.11       40.95      5.05 o 
   6   8 -13       43.63       39.92      5.16 o 
   7   8 -13      312.67      325.38     15.24 o 
   8   8 -13       59.71       58.25      8.07 o 
   9   8 -13       32.74       47.53     14.29 o 
   0   9 -13      193.25      194.35     12.02 o 
   1   9 -13        7.68        5.84      2.31 o 
   2   9 -13        2.33        2.33      2.49 o 
   3   9 -13       87.10       91.71      5.99 o 
   4   9 -13       51.01       52.17      5.19 o 
   5   9 -13       84.00       94.37      7.34 o 
   6   9 -13       23.55       24.87      4.71 o 
   7   9 -13       12.20        7.95      6.91 o 
   8   9 -13      159.44      140.43     11.14 o 
   9   9 -13       73.27       70.27      9.87 o 
   1  10 -13        7.21        9.21      2.11 o 
   2  10 -13      483.88      506.53     13.07 o 
   3  10 -13       27.96       28.21      4.04 o 
   4  10 -13      109.92      105.05      8.70 o 
   5  10 -13      175.04      173.82      8.50 o 
   6  10 -13      190.37      182.02      9.04 o 
   7  10 -13      100.96       96.67     20.29 o 
   8  10 -13       35.53       43.36      9.97 o 
   9  10 -13       52.16       42.85      8.55 o 
   0  11 -13      233.48      238.23     13.60 o 
   1  11 -13      398.91      406.82      8.62 o 
   2  11 -13      198.64      200.00      8.18 o 
   3  11 -13      162.82      183.86      8.13 o 
   4  11 -13      375.24      382.01     12.08 o 
   5  11 -13        5.01        7.07      3.29 o 
   6  11 -13      224.79      235.54     19.53 o 
   7  11 -13       13.73        8.13     11.79 o 
   8  11 -13       26.47       16.55     13.83 o 
   1  12 -13      444.48      464.10     10.68 o 
   2  12 -13       38.59       30.19      4.56 o 
   3  12 -13        1.56       -0.36      2.80 o 
   4  12 -13      306.10      312.78     11.09 o 
   5  12 -13      177.78      183.96      8.90 o 
   6  12 -13      156.80      169.19      8.79 o 
   7  12 -13       75.85       64.69      8.27 o 
   8  12 -13      117.91      121.13     10.74 o 
   0  13 -13      234.12      246.73     14.13 o 
   1  13 -13      157.37      164.16      8.00 o 
   2  13 -13      130.13      129.35      6.43 o 
   3  13 -13      104.45      103.93     17.23 o 
   4  13 -13       48.83       45.06      5.15 o 
   5  13 -13      116.16      114.46      7.72 o 
   6  13 -13        4.01        4.48      3.51 o 
   7  13 -13       32.02       34.87      6.86 o 
   8  13 -13       23.11       23.27      6.57 o 
   1  14 -13        3.05        1.00      2.10 o 
   2  14 -13        0.82        1.72      2.42 o 
   3  14 -13      290.93      293.93      8.78 o 
   4  14 -13      102.54      101.05      6.89 o 
   5  14 -13      158.08      160.63     10.90 o 
   6  14 -13      393.36      389.32     26.95 o 
   7  14 -13       49.45       42.84      7.29 o 
   8  14 -13        6.05       -1.55      7.91 o 
   0  15 -13      230.78      229.50     14.01 o 
   1  15 -13      398.24      382.89     12.69 o 
   2  15 -13       84.57       78.59      6.36 o 
   3  15 -13      724.03      727.26     14.60 o 
   4  15 -13      280.00      293.19     11.00 o 
   5  15 -13       69.16       58.38      5.97 o 
   6  15 -13       26.88       25.56      4.93 o 
   7  15 -13      113.85      117.79     10.40 o 
   8  15 -13       68.80       74.35     16.38 o 
   1  16 -13       70.49       76.53      8.79 o 
   2  16 -13      345.02      388.61     13.04 o 
   3  16 -13       37.12       34.28      3.79 o 
   4  16 -13      184.22      193.94      7.71 o 
   5  16 -13      216.35      218.90     14.16 o 
   6  16 -13       41.29       45.97     10.16 o 
   7  16 -13      143.71      155.79     11.66 o 
   0  17 -13       35.05       30.44      6.50 o 
   1  17 -13       81.93       98.39      6.76 o 
   2  17 -13       43.32       38.03      5.00 o 
   3  17 -13      156.82      150.26      7.90 o 
   4  17 -13       87.72       95.56      5.73 o 
   5  17 -13       70.24       66.83      5.33 o 
   6  17 -13       47.68       39.06      8.44 o 
   7  17 -13      421.04      449.86     19.11 o 
   1  18 -13       71.78       74.07      6.22 o 
   2  18 -13      195.59      220.29      9.80 o 
   3  18 -13       55.17       59.34      5.51 o 
   4  18 -13       38.03       42.33      5.37 o 
   5  18 -13      255.92      264.18      9.24 o 
   6  18 -13      146.06      159.84      7.74 o 
   7  18 -13        8.19       26.65     11.00 o 
   0  19 -13      326.31      354.08     18.19 o 
   1  19 -13      122.70      137.81      8.06 o 
   2  19 -13       52.44       51.85      9.14 o 
   3  19 -13       26.28       16.60      4.96 o 
   4  19 -13       39.63       29.73      4.92 o 
   5  19 -13       19.27       22.14      4.61 o 
   6  19 -13      128.89      130.23      7.17 o 
   1  20 -13      346.97      348.53     12.61 o 
   2  20 -13      191.34      195.17     15.35 o 
   3  20 -13       25.51       33.80      5.43 o 
   4  20 -13      128.50      139.85     10.13 o 
   5  20 -13       61.57       61.13      6.37 o 
   6  20 -13        0.61       -0.40      3.70 o 
   0  21 -13        8.26        8.26      5.36 o 
   1  21 -13        4.09        1.16      3.09 o 
   2  21 -13      146.55      133.19     13.21 o 
   3  21 -13      157.72      159.01     21.20 o 
   4  21 -13       96.48      102.67      8.54 o 
   5  21 -13       18.55       30.23      9.55 o 
   1  22 -13       23.59       25.40      7.04 o 
   2  22 -13       46.80       45.31      8.85 o 
   3  22 -13       15.56       10.64      6.89 o 
   4  22 -13      100.00       90.96     12.87 o 
   5  22 -13        5.05       -6.51      6.51 o 
   0  23 -13       27.94       27.66      6.92 o 
   1  23 -13        8.70        7.12      5.76 o 
   2  23 -13       94.26       75.95     10.82 o 
   3  23 -13       30.04       19.04      7.79 o 
   4  23 -13       14.24       14.11      4.29 o 
   1  24 -13      170.45      163.46     14.02 o 
   2  24 -13       10.51        8.42      6.26 o 
   3  24 -13       63.31       57.32     10.75 o 
   0  25 -13      287.51      321.73     18.07 o 
   1  25 -13       49.30       31.55      8.02 o 
   0   0 -12     3604.65     3734.84     68.34 o 
   2   0 -12      394.98      396.29     13.76 o 
   4   0 -12       31.83       36.98      5.50 o 
   6   0 -12     1075.35     1072.19     75.85 o 
   8   0 -12       59.83       31.67     10.49 o 
  10   0 -12      303.79      298.81     25.53 o 
   1   1 -12      306.59      303.42      5.70 o 
   2   1 -12     1162.83     1162.51     26.28 o 
   3   1 -12       47.50       41.76      3.81 o 
   4   1 -12       28.75       24.95      3.36 o 
   5   1 -12      398.43      390.29     10.57 o 
   6   1 -12      519.94      532.36     12.99 o 
   7   1 -12      219.41      230.27     11.56 o 
   8   1 -12      529.90      535.08     27.78 o 
   9   1 -12       50.94       44.28      8.97 o 
  10   1 -12       67.68       61.62     14.78 o 
   0   2 -12     1104.32     1097.88     25.61 o 
   1   2 -12      612.79      612.59      8.41 o 
   2   2 -12      207.32      210.63      7.19 o 
   3   2 -12      714.49      717.70     14.08 o 
   4   2 -12       93.77       84.27      6.70 o 
   5   2 -12       10.78       11.58      2.93 o 
   6   2 -12      134.27      121.42      7.57 o 
   7   2 -12       73.85       84.26      9.67 o 
   8   2 -12       43.46       38.60      8.13 o 
   9   2 -12      319.91      329.17     34.33 o 
  10   2 -12      178.69      211.71     17.08 o 
   1   3 -12      191.65      193.44      5.00 o 
   2   3 -12       78.34       73.72      4.57 o 
   3   3 -12       53.91       42.65      4.77 o 
   4   3 -12       67.22       62.03      6.67 o 
   5   3 -12      451.35      474.40     11.78 o 
   6   3 -12       97.45       98.52      5.91 o 
   7   3 -12       47.04       42.16      5.65 o 
   8   3 -12      177.25      198.63     15.32 o 
   9   3 -12      145.79      118.22     18.01 o 
  10   3 -12       62.21       83.09     16.55 o 
   0   4 -12      228.15      232.42      7.93 o 
   1   4 -12      521.84      541.59      9.63 o 
   2   4 -12      433.19      421.56      9.54 o 
   3   4 -12     1041.47     1006.97     19.81 o 
   4   4 -12      168.15      158.58      7.38 o 
   5   4 -12       35.02       33.36      4.26 o 
   6   4 -12      145.20      155.80      7.89 o 
   7   4 -12      235.20      232.18     12.38 o 
   8   4 -12       81.17       71.72     14.49 o 
   9   4 -12      101.12      113.64     16.98 o 
  10   4 -12      143.33      148.27     20.39 o 
   1   5 -12      321.82      304.75      6.98 o 
   2   5 -12      326.61      340.27      9.16 o 
   3   5 -12       12.59       12.70      3.07 o 
   4   5 -12      220.39      214.35      8.45 o 
   5   5 -12      106.92       99.82     10.22 o 
   6   5 -12       90.10      101.14      6.67 o 
   7   5 -12      143.14      134.85     10.07 o 
   8   5 -12       76.12       84.99     15.09 o 
   9   5 -12       13.15        6.44      7.87 o 
  10   5 -12       37.53       43.10     13.59 o 
   0   6 -12     1012.01     1006.34     20.72 o 
   1   6 -12      447.59      460.62     11.87 o 
   2   6 -12      545.30      538.99     13.00 o 
   3   6 -12       50.75       43.26      4.33 o 
   4   6 -12      374.46      403.81     11.73 o 
   5   6 -12       69.50       65.79      5.48 o 
   6   6 -12      490.39      495.36     14.01 o 
   7   6 -12      461.17      508.77     18.64 o 
   8   6 -12       87.24       62.66     13.75 o 
   9   6 -12      103.60      122.68     17.73 o 
  10   6 -12      109.93      121.25     18.72 o 
   1   7 -12      447.95      441.18      9.25 o 
   2   7 -12      766.75      750.74     19.15 o 
   3   7 -12      250.27      233.66     11.54 o 
   4   7 -12      315.16      304.42     12.53 o 
   5   7 -12      111.26      101.79      6.94 o 
   6   7 -12       50.84       43.07      7.02 o 
   7   7 -12       99.57       97.54      8.89 o 
   8   7 -12       56.84       54.91     13.84 o 
   9   7 -12       33.50       24.12     10.89 o 
  10   7 -12       97.35      113.62     18.65 o 
   0   8 -12      497.65      499.14     10.24 o 
   1   8 -12      792.05      792.34     16.03 o 
   2   8 -12        3.20        1.27      2.57 o 
   3   8 -12      738.84      768.92     19.30 o 
   4   8 -12       37.83       34.78      4.38 o 
   5   8 -12       19.38       15.00      3.66 o 
   6   8 -12      112.90      116.96      7.71 o 
   7   8 -12      177.81      157.62     10.70 o 
   8   8 -12        0.16        0.53      4.26 o 
   9   8 -12      230.19      237.17     23.94 o 
  10   8 -12      211.15      197.47     23.22 o 
   1   9 -12      124.77      117.85      4.82 o 
   2   9 -12     1060.10     1041.21     19.95 o 
   3   9 -12       19.58       13.21      3.18 o 
   4   9 -12      247.36      245.47      9.22 o 
   5   9 -12       55.43       58.47      5.34 o 
   6   9 -12      252.52      254.27     10.09 o 
   7   9 -12      188.41      168.91     11.13 o 
   8   9 -12      241.34      257.44     13.67 o 
   9   9 -12       35.12       59.42     14.12 o 
  10   9 -12      290.73      304.36     26.52 o 
   0  10 -12      560.21      581.49     21.94 o 
   1  10 -12      127.23      114.52      5.26 o 
   2  10 -12      133.05      134.85      6.54 o 
   3  10 -12      370.12      398.95     21.47 o 
   4  10 -12      776.74      806.99     19.11 o 
   5  10 -12      105.82      110.78      6.85 o 
   6  10 -12      203.23      192.00     13.99 o 
   7  10 -12       55.30       57.79      7.57 o 
   8  10 -12      121.44      131.24     10.39 o 
   9  10 -12       84.56       65.05     14.92 o 
   1  11 -12      375.72      386.32      9.21 o 
   2  11 -12       72.22       63.43      4.88 o 
   3  11 -12       22.94       32.76      5.34 o 
   4  11 -12      357.78      342.04     15.34 o 
   5  11 -12      669.49      669.86     20.82 o 
   6  11 -12       41.78       37.84      4.93 o 
   7  11 -12      103.59       90.35     15.04 o 
   8  11 -12      210.51      207.24     19.92 o 
   9  11 -12       77.65       85.99      9.40 o 
   0  12 -12      494.95      519.56     20.51 o 
   1  12 -12      231.61      220.14      6.17 o 
   2  12 -12      164.27      164.94      7.31 o 
   3  12 -12      281.79      289.57     17.44 o 
   4  12 -12       24.02       18.48      3.74 o 
   5  12 -12       57.34       57.65      5.52 o 
   6  12 -12       53.35       52.07      8.65 o 
   7  12 -12       97.65      108.03      9.46 o 
   8  12 -12       37.24       27.56      6.52 o 
   9  12 -12      115.49      116.41     10.67 o 
   1  13 -12      375.28      372.30      9.56 o 
   2  13 -12      390.92      391.98      9.39 o 
   3  13 -12       97.31       98.41      8.16 o 
   4  13 -12       51.94       44.24      6.45 o 
   5  13 -12      227.14      228.37     10.82 o 
   6  13 -12       10.79       11.55      4.64 o 
   7  13 -12      298.72      302.79     14.76 o 
   8  13 -12      187.74      187.38     20.85 o 
   9  13 -12       29.22       10.25      5.86 o 
   0  14 -12      415.66      421.83     19.10 o 
   1  14 -12       63.28       71.24      4.35 o 
   2  14 -12      222.10      217.43      7.18 o 
   3  14 -12      577.53      549.06     14.31 o 
   4  14 -12       35.99       26.10      4.23 o 
   5  14 -12        5.73        3.87      3.46 o 
   6  14 -12      116.70      104.58      7.25 o 
   7  14 -12        5.26       11.31      5.20 o 
   8  14 -12       56.26       49.89      7.80 o 
   9  14 -12      153.17      128.20     11.25 o 
   1  15 -12       50.34       53.08      3.98 o 
   2  15 -12      118.85      117.96      6.47 o 
   3  15 -12       22.89       23.85      3.37 o 
   4  15 -12       24.51       20.60      4.09 o 
   5  15 -12      405.20      414.12     15.53 o 
   6  15 -12       70.19       65.52      6.26 o 
   7  15 -12      198.86      162.36     11.59 o 
   8  15 -12       75.35       91.86      9.57 o 
   0  16 -12     1834.31     1810.25     51.38 o 
   1  16 -12       11.51       11.38      2.67 o 
   2  16 -12      200.41      204.74      8.30 o 
   3  16 -12       77.78       78.87      6.61 o 
   4  16 -12      212.56      220.02      9.24 o 
   5  16 -12       96.62       94.28      9.25 o 
   6  16 -12      789.73      814.69     19.98 o 
   7  16 -12       70.49       64.87      8.44 o 
   8  16 -12        5.49        6.87      5.39 o 
   1  17 -12       88.19       80.53      7.92 o 
   2  17 -12      337.21      352.34     19.46 o 
   3  17 -12      118.51      116.34      7.90 o 
   4  17 -12       95.65      106.83     12.71 o 
   5  17 -12      421.29      453.96     17.61 o 
   6  17 -12       57.59       68.57      6.56 o 
   7  17 -12      283.81      281.86     15.97 o 
   8  17 -12       85.24       75.07      9.23 o 
   0  18 -12      145.25      151.80     11.87 o 
   1  18 -12       56.60       58.41      5.62 o 
   2  18 -12      132.41      121.00      7.56 o 
   3  18 -12      324.60      324.26     15.84 o 
   4  18 -12      321.83      328.24     13.27 o 
   5  18 -12      105.76      103.74      6.16 o 
   6  18 -12        6.20        4.78      5.74 o 
   7  18 -12       86.26       84.01     21.67 o 
   8  18 -12       18.34       17.26     10.55 o 
   1  19 -12      140.35      141.82      7.99 o 
   2  19 -12       77.99       81.97      6.44 o 
   3  19 -12       82.67       95.35      6.47 o 
   4  19 -12      155.41      154.77      8.26 o 
   5  19 -12      852.21      911.15     18.05 o 
   6  19 -12       69.09       71.50      5.72 o 
   7  19 -12      137.35      147.11     16.85 o 
   0  20 -12      195.81      190.59     13.57 o 
   1  20 -12       81.15       78.82      6.41 o 
   2  20 -12      181.17      189.41      9.13 o 
   3  20 -12       38.90       52.43      5.34 o 
   4  20 -12      372.38      391.68     12.94 o 
   5  20 -12       71.20       64.99      6.45 o 
   6  20 -12       26.82       21.35      4.21 o 
   7  20 -12       17.55       13.88      6.29 o 
   1  21 -12      126.73      134.40     10.06 o 
   2  21 -12      221.40      197.50     15.49 o 
   3  21 -12      346.26      370.86     12.76 o 
   4  21 -12       80.96       96.00      7.04 o 
   5  21 -12      194.30      199.74      9.75 o 
   6  21 -12       25.05       22.34      4.98 o 
   0  22 -12       34.90       49.00      8.20 o 
   1  22 -12      392.81      444.29     28.50 o 
   2  22 -12       18.08       20.25      7.29 o 
   3  22 -12      465.60      509.56     14.31 o 
   4  22 -12       59.98       62.19      6.20 o 
   5  22 -12       40.28       34.71      5.37 o 
   6  22 -12        1.97       -2.90      3.60 o 
   1  23 -12      156.85      167.42      9.13 o 
   2  23 -12       97.59       81.18     11.25 o 
   3  23 -12       14.18       12.87      3.96 o 
   4  23 -12      400.01      421.98     13.79 o 
   5  23 -12        6.06        6.26      3.93 o 
   0  24 -12      126.47      145.25     12.44 o 
   1  24 -12      158.87      130.79      8.26 o 
   2  24 -12       58.70       30.54      8.47 o 
   3  24 -12      695.39      700.56     31.47 o 
   4  24 -12      112.05      129.74      8.69 o 
   5  24 -12       11.42       20.43      6.54 o 
   1  25 -12        3.75        7.40      3.80 o 
   2  25 -12       54.32       59.04     10.29 o 
   3  25 -12       44.10       29.07      8.57 o 
   4  25 -12      130.49      149.41     10.57 o 
   0  26 -12       74.36       75.36      9.85 o 
   1  26 -12       23.71       18.40      7.23 o 
   2  26 -12       33.04       28.00      8.34 o 
   3  26 -12      252.67      260.67     19.21 o 
   1  27 -12        0.06        2.72      5.34 o 
   2   0 -11      211.40      199.27      8.20 o 
   4   0 -11      380.07      367.07     13.49 o 
   6   0 -11       58.26       46.94      6.00 o 
   8   0 -11      874.61      904.38     41.71 o 
  10   0 -11        3.49        5.04      8.97 o 
   0   1 -11      258.17      257.30      6.47 o 
   1   1 -11      145.39      146.70      3.51 o 
   2   1 -11      469.31      464.91      8.92 o 
   3   1 -11     1089.42     1093.23     16.87 o 
   4   1 -11      131.84      129.33      5.93 o 
   5   1 -11       47.10       46.66      4.09 o 
   6   1 -11        8.62        9.45      3.60 o 
   7   1 -11       22.72       20.96      6.05 o 
   8   1 -11       11.55       12.96      6.16 o 
   9   1 -11       70.77       60.27      9.53 o 
  10   1 -11       68.78       67.80     10.35 o 
  11   1 -11      109.44      104.01     12.59 o 
   1   2 -11      378.26      385.87      6.12 o 
   2   2 -11      600.00      587.56      9.74 o 
   3   2 -11      389.19      376.87      8.79 o 
   4   2 -11      143.05      134.82      5.82 o 
   5   2 -11       12.17        6.29      3.07 o 
   6   2 -11      195.59      210.38      7.62 o 
   7   2 -11      305.09      312.78     22.80 o 
   8   2 -11       82.01       81.19     10.08 o 
   9   2 -11      271.54      290.62     21.19 o 
  10   2 -11      238.79      270.80     28.41 o 
  11   2 -11        0.84        0.57      5.92 o 
   0   3 -11      213.45      213.47      5.82 o 
   1   3 -11      236.50      240.23      4.66 o 
   2   3 -11       37.85       44.33      3.16 o 
   3   3 -11      162.58      157.79      6.20 o 
   4   3 -11      426.89      403.41     10.88 o 
   5   3 -11       23.33       25.14      4.49 o 
   6   3 -11      100.05       96.91      7.65 o 
   7   3 -11       57.26       54.99      8.59 o 
   8   3 -11       15.87       16.63      6.21 o 
   9   3 -11       73.15       68.36     10.10 o 
  10   3 -11       93.58       97.67     15.13 o 
  11   3 -11      134.88      185.01     22.02 o 
   1   4 -11      172.92      175.83      4.37 o 
   2   4 -11      663.28      674.72     11.57 o 
   3   4 -11      342.07      332.79      9.55 o 
   4   4 -11      438.77      444.79     13.90 o 
   5   4 -11     1738.58     1752.16     26.56 o 
   6   4 -11        1.43        3.69      3.16 o 
   7   4 -11       28.15       30.31      6.93 o 
   8   4 -11       78.68       79.37      9.99 o 
   9   4 -11      190.80      194.81     20.70 o 
  10   4 -11       73.53       75.96     15.45 o 
  11   4 -11      217.96      223.12     23.95 o 
   0   5 -11      769.22      771.70     15.41 o 
   1   5 -11      143.85      152.15      3.83 o 
   2   5 -11      720.19      704.44     12.70 o 
   3   5 -11      237.92      212.24      6.72 o 
   4   5 -11      583.87      580.17     13.97 o 
   5   5 -11      138.80      145.11      7.08 o 
   6   5 -11      119.34      126.46      8.94 o 
   7   5 -11      630.01      631.33     20.51 o 
   8   5 -11        5.28        3.54      7.06 o 
   9   5 -11      137.99      124.83     17.66 o 
  10   5 -11       40.02       48.22     13.82 o 
  11   5 -11      149.49      149.87     20.26 o 
   1   6 -11        3.49        3.22      1.23 o 
   2   6 -11      784.00      784.28     13.70 o 
   3   6 -11       90.74       79.40      5.42 o 
   4   6 -11       11.24        9.67      2.79 o 
   5   6 -11      256.53      251.13      9.12 o 
   6   6 -11      465.87      488.22     17.17 o 
   7   6 -11      262.19      282.71     23.68 o 
   8   6 -11      137.96      118.20     16.48 o 
   9   6 -11      168.11      181.60     20.51 o 
  10   6 -11      196.58      170.03     21.09 o 
  11   6 -11       25.28       24.23     11.52 o 
   0   7 -11      131.07      159.57      6.34 o 
   1   7 -11       14.45       11.25      2.01 o 
   2   7 -11      660.56      657.71     12.15 o 
   3   7 -11      115.97      114.09      5.11 o 
   4   7 -11       37.78       32.37      3.61 o 
   5   7 -11       32.34       32.35      4.07 o 
   6   7 -11       26.45       25.82      5.25 o 
   7   7 -11        8.95       15.39     13.39 o 
   8   7 -11       47.23       52.31     12.64 o 
   9   7 -11       57.49       78.87     15.25 o 
  10   7 -11       20.05       25.20     11.52 o 
   1   8 -11      837.61      838.22     13.73 o 
   2   8 -11      343.35      338.30      8.77 o 
   3   8 -11      122.32      132.88      9.84 o 
   4   8 -11      113.60      124.01      8.86 o 
   5   8 -11      469.26      487.21     13.14 o 
   6   8 -11      144.82      139.29      9.55 o 
   7   8 -11      149.58      150.94     12.14 o 
   8   8 -11      167.70      154.09     18.49 o 
   9   8 -11        4.42        4.66      7.68 o 
  10   8 -11       46.78       46.33     13.26 o 
   0   9 -11     1127.67     1130.19     19.32 o 
   1   9 -11      261.20      252.39      6.79 o 
   2   9 -11      409.34      417.46      8.67 o 
   3   9 -11      190.13      171.06      7.23 o 
   4   9 -11      311.54      334.14     10.46 o 
   5   9 -11       47.45       42.92      4.58 o 
   6   9 -11      420.23      439.76     16.16 o 
   7   9 -11      285.02      320.35     14.32 o 
   8   9 -11       17.13       -3.99      6.01 o 
   9   9 -11      198.97      200.97     21.41 o 
  10   9 -11      380.86      430.05     31.00 o 
   1  10 -11     1036.24     1028.32     16.09 o 
   2  10 -11      548.55      558.70     11.13 o 
   3  10 -11      353.50      353.14     13.88 o 
   4  10 -11      111.60      108.81      6.63 o 
   5  10 -11      390.16      411.69     12.15 o 
   6  10 -11       43.29       47.59      7.51 o 
   7  10 -11       12.45       14.50      4.83 o 
   8  10 -11      123.44      139.76     19.35 o 
   9  10 -11       41.40       53.24     12.91 o 
  10  10 -11      172.16      168.04     21.29 o 
   0  11 -11       59.78       55.21      5.56 o 
   1  11 -11       76.40       83.17      3.65 o 
   2  11 -11       17.38       20.50      2.54 o 
   3  11 -11      120.48      109.65      6.15 o 
   4  11 -11      281.71      272.62      9.57 o 
   5  11 -11      108.17      108.85      6.62 o 
   6  11 -11       97.13       84.83      9.81 o 
   7  11 -11      239.47      244.88     12.85 o 
   8  11 -11       18.62        8.52      4.93 o 
   9  11 -11      175.08      163.12     19.97 o 
  10  11 -11       15.62        5.06      9.13 o 
   1  12 -11      151.72      150.15      7.63 o 
   2  12 -11      154.97      166.67      5.60 o 
   3  12 -11      145.63      134.45      6.79 o 
   4  12 -11       41.40       39.89      4.47 o 
   5  12 -11      314.17      331.12     10.96 o 
   6  12 -11       47.71       39.79      6.35 o 
   7  12 -11      418.20      427.91     16.90 o 
   8  12 -11       44.51       43.07      7.00 o 
   9  12 -11      144.71      168.10     20.34 o 
  10  12 -11        6.06        2.20      8.10 o 
   0  13 -11      240.75      237.29      8.15 o 
   1  13 -11      641.40      655.60     11.90 o 
   2  13 -11      202.08      201.33      8.69 o 
   3  13 -11      368.38      372.97     15.05 o 
   4  13 -11       19.67       13.67      3.38 o 
   5  13 -11      121.65      112.06     11.51 o 
   6  13 -11        5.71        6.77      6.12 o 
   7  13 -11      422.16      405.12     16.69 o 
   8  13 -11        2.17        2.89      4.90 o 
   9  13 -11      205.71      212.80     13.19 o 
  10  13 -11       18.09       12.40      7.00 o 
   1  14 -11       80.91       74.93      4.61 o 
   2  14 -11      666.44      671.87     10.98 o 
   3  14 -11      243.09      236.63      9.19 o 
   4  14 -11       31.06       35.24      4.47 o 
   5  14 -11      213.78      211.17      9.07 o 
   6  14 -11       54.63       46.15      6.85 o 
   7  14 -11       82.08       92.98      9.01 o 
   8  14 -11       55.95       66.01     16.44 o 
   9  14 -11       65.34       58.75      7.26 o 
   0  15 -11      826.61      866.32     29.04 o 
   1  15 -11      144.06      144.83      5.59 o 
   2  15 -11        1.52       -0.74      1.62 o 
   3  15 -11       11.80        6.88      3.07 o 
   4  15 -11      112.82      110.02      6.76 o 
   5  15 -11      340.55      325.93     12.47 o 
   6  15 -11      125.23      124.00      9.64 o 
   7  15 -11      124.95      121.82      9.83 o 
   8  15 -11       42.51       37.57      7.15 o 
   9  15 -11      348.43      361.53     14.52 o 
   1  16 -11      166.66      164.61     11.41 o 
   2  16 -11      101.85      116.10      5.60 o 
   3  16 -11        6.42        8.04      2.59 o 
   4  16 -11      446.66      463.87     13.41 o 
   5  16 -11       60.29       57.03      5.60 o 
   6  16 -11      561.38      564.26     19.86 o 
   7  16 -11       77.11       64.21      7.94 o 
   8  16 -11        6.11        6.73      5.00 o 
   9  16 -11       33.69       42.58      7.58 o 
   0  17 -11      296.60      279.55     15.61 o 
   1  17 -11      417.55      418.87     10.37 o 
   2  17 -11       59.74       64.71      4.92 o 
   3  17 -11      984.17     1005.35     19.16 o 
   4  17 -11       82.99       72.95      6.23 o 
   5  17 -11      227.03      232.37      9.78 o 
   6  17 -11      257.23      275.94     13.83 o 
   7  17 -11      545.75      554.84     30.82 o 
   8  17 -11       20.93       23.79      6.29 o 
   9  17 -11       99.55      107.85     16.62 o 
   1  18 -11       69.41       76.06      4.55 o 
   2  18 -11      344.95      369.95      9.53 o 
   3  18 -11       17.60       14.49      3.69 o 
   4  18 -11      404.59      414.16     10.80 o 
   5  18 -11      152.88      149.09      6.94 o 
   6  18 -11       47.31       47.46      7.32 o 
   7  18 -11       21.11       23.96      9.05 o 
   8  18 -11      127.60      108.15     10.97 o 
   0  19 -11        8.59        8.11      4.63 o 
   1  19 -11      195.76      201.69      9.42 o 
   2  19 -11       27.39       29.96      3.59 o 
   3  19 -11      189.52      208.79     10.34 o 
   4  19 -11       22.01       22.63      4.13 o 
   5  19 -11      166.16      177.76      7.71 o 
   6  19 -11      435.35      429.52     13.73 o 
   7  19 -11       83.97       74.25      8.81 o 
   8  19 -11       95.95       92.83     10.12 o 
   1  20 -11       41.20       35.68      4.97 o 
   2  20 -11       81.21       85.41      5.06 o 
   3  20 -11       31.07       34.52      4.64 o 
   4  20 -11       84.73       88.82      7.30 o 
   5  20 -11       15.51       17.34      4.29 o 
   6  20 -11       79.07       75.04      6.65 o 
   7  20 -11      101.67      101.84      7.57 o 
   8  20 -11        1.31        2.19      3.86 o 
   0  21 -11      318.14      343.46     18.16 o 
   1  21 -11      155.74      162.03     12.83 o 
   2  21 -11       94.36       92.53      6.10 o 
   3  21 -11       32.69       36.04      4.71 o 
   4  21 -11      387.46      414.70     13.27 o 
   5  21 -11       17.83       14.03      4.74 o 
   6  21 -11       58.60       55.49     11.04 o 
   7  21 -11       82.85       82.09      7.16 o 
   1  22 -11      360.05      373.42     13.46 o 
   2  22 -11       69.66       83.66      7.81 o 
   3  22 -11       40.42       55.98      5.50 o 
   4  22 -11      119.81      127.71     13.00 o 
   5  22 -11       91.90       83.28      8.93 o 
   6  22 -11       43.16       31.53      5.45 o 
   7  22 -11      242.10      264.01     14.97 o 
   0  23 -11      654.25      685.90     27.43 o 
   1  23 -11       18.91       24.26      4.51 o 
   2  23 -11      128.42      123.34      9.85 o 
   3  23 -11      197.17      195.76      8.94 o 
   4  23 -11       50.74       51.40      6.49 o 
   5  23 -11       97.00      103.21      7.92 o 
   6  23 -11      148.23      152.08     10.69 o 
   1  24 -11       28.77       31.49      5.10 o 
   2  24 -11       12.45       17.24      6.99 o 
   3  24 -11       23.45       23.16      4.65 o 
   4  24 -11       60.63       65.10      9.03 o 
   5  24 -11       89.82       87.75      7.26 o 
   6  24 -11      182.35      181.89     11.68 o 
   0  25 -11      270.18      263.60     16.66 o 
   1  25 -11       74.21       71.43     14.39 o 
   2  25 -11       59.72       45.75      9.44 o 
   3  25 -11       20.98       24.20      7.90 o 
   4  25 -11       57.02       47.76      5.70 o 
   5  25 -11       66.89       56.86      6.38 o 
   1  26 -11       85.32       86.62      7.24 o 
   2  26 -11      255.88      224.19     17.42 o 
   3  26 -11       39.61       32.89      7.23 o 
   4  26 -11      268.97      280.84     11.22 o 
   0  27 -11      135.32      147.90     12.78 o 
   1  27 -11       82.35       84.82      7.24 o 
   2  27 -11       49.87       59.01     10.38 o 
   3  27 -11       92.11       77.03      9.45 o 
   1  28 -11       13.17       13.34      4.44 o 
   2  28 -11       30.27       22.11      7.95 o 
   0   0 -10     2136.00     2196.48     42.44 o 
   2   0 -10      101.18      112.35      8.18 o 
   4   0 -10     1985.27     1923.78     33.84 o 
   6   0 -10      833.88      817.73     35.52 o 
   8   0 -10       50.73       34.73     10.54 o 
  10   0 -10      332.81      377.21     27.14 o 
   1   1 -10      510.48      529.71      6.71 o 
   2   1 -10     1520.22     1533.62     17.23 o 
   3   1 -10      189.84      165.10      4.81 o 
   4   1 -10      833.93      843.71     14.09 o 
   5   1 -10       89.70       95.28      4.98 o 
   6   1 -10      360.75      367.68     16.21 o 
   7   1 -10      404.06      385.18     17.36 o 
   8   1 -10      498.19      482.46     20.33 o 
   9   1 -10      349.13      336.36     17.56 o 
  10   1 -10       40.29       38.70      8.65 o 
  11   1 -10       50.38       66.86     10.56 o 
   0   2 -10     1197.25     1191.33     16.49 o 
   1   2 -10      798.21      753.44      8.90 o 
   2   2 -10     1381.62     1386.29     16.89 o 
   3   2 -10      233.83      251.72      6.00 o 
   4   2 -10      229.91      219.53      6.74 o 
   5   2 -10      126.57      120.58      5.55 o 
   6   2 -10      705.83      703.42     17.14 o 
   7   2 -10      893.15      940.23     28.57 o 
   8   2 -10      173.89      157.79     12.23 o 
   9   2 -10       95.50       89.45     10.67 o 
  10   2 -10      219.57      217.95     15.22 o 
  11   2 -10        7.45        4.51      5.72 o 
   1   3 -10      501.54      485.60      6.59 o 
   2   3 -10     1173.64     1186.80     13.98 o 
   3   3 -10      305.06      290.95      7.21 o 
   4   3 -10     1126.85     1100.15     16.92 o 
   5   3 -10      568.24      594.76     12.36 o 
   6   3 -10      132.28      139.80      7.64 o 
   7   3 -10       56.29       56.65      8.23 o 
   8   3 -10      305.86      303.17     16.00 o 
   9   3 -10      167.00      178.83     13.58 o 
  10   3 -10       72.47       67.84     10.27 o 
  11   3 -10       18.40       19.84     10.53 o 
   0   4 -10      773.60      789.34     12.39 o 
   1   4 -10      342.99      330.95      5.19 o 
   2   4 -10      212.72      210.91      4.67 o 
   3   4 -10      142.62      135.84      4.83 o 
   4   4 -10       26.46       19.65      2.52 o 
   5   4 -10       52.74       51.27      4.02 o 
   6   4 -10       84.29       88.12      6.59 o 
   7   4 -10      186.95      170.70     12.15 o 
   8   4 -10      156.48      157.56     15.56 o 
   9   4 -10      101.99       91.26     10.53 o 
  10   4 -10       81.76       76.74     15.05 o 
  11   4 -10      100.29      124.59     18.32 o 
   1   5 -10     1059.60     1063.93     10.85 o 
   2   5 -10      257.87      271.13      5.48 o 
   3   5 -10      211.15      210.41      5.93 o 
   4   5 -10      437.09      444.03      9.75 o 
   5   5 -10      815.04      806.17     16.93 o 
   6   5 -10      361.35      397.55     12.35 o 
   7   5 -10       16.01       15.69      5.37 o 
   8   5 -10       50.76       46.88     11.42 o 
   9   5 -10        1.86       -4.66      5.71 o 
  10   5 -10       29.46       25.78     10.68 o 
  11   5 -10      145.88      161.95     20.36 o 
   0   6 -10        9.03        9.59      1.81 o 
   1   6 -10      205.67      203.07      4.16 o 
   2   6 -10      153.03      158.33      4.19 o 
   3   6 -10      750.41      739.05     12.98 o 
   4   6 -10      101.57      106.92      5.58 o 
   5   6 -10       11.44        9.97      3.99 o 
   6   6 -10       14.73       12.28      3.93 o 
   7   6 -10      410.29      414.47     25.99 o 
   8   6 -10       22.99       15.54      8.26 o 
   9   6 -10      543.55      621.10     34.65 o 
  10   6 -10       61.26       50.42     12.85 o 
  11   6 -10      218.37      214.69     22.77 o 
   1   7 -10      342.24      362.64      8.01 o 
   2   7 -10     1640.04     1607.61     18.31 o 
   3   7 -10       11.06        7.13      2.74 o 
   4   7 -10      627.71      609.49     16.26 o 
   5   7 -10      155.26      158.98      6.43 o 
   6   7 -10      229.35      250.41     17.43 o 
   7   7 -10       97.78       95.54     14.15 o 
   8   7 -10       87.58       81.89     13.85 o 
   9   7 -10       89.01      108.42     16.21 o 
  10   7 -10        5.96        8.45      8.43 o 
  11   7 -10       29.63       31.22     11.98 o 
   0   8 -10     1493.61     1510.99     21.97 o 
   1   8 -10      468.45      472.68      6.82 o 
   2   8 -10       13.37        9.59      1.68 o 
   3   8 -10      727.78      726.16     15.80 o 
   4   8 -10      248.06      247.26      7.24 o 
   5   8 -10      156.32      172.04      6.79 o 
   6   8 -10      392.05      378.45     14.47 o 
   7   8 -10      222.30      219.29     16.10 o 
   8   8 -10       62.61       57.37     12.58 o 
   9   8 -10      182.61      167.48     19.06 o 
  10   8 -10       49.56       63.11     14.38 o 
  11   8 -10       26.21       12.74     10.07 o 
   1   9 -10      244.66      249.71      5.87 o 
   2   9 -10      936.46      906.70     13.96 o 
   3   9 -10       52.20       38.10      3.36 o 
   4   9 -10        1.93        5.63      3.82 o 
   5   9 -10      158.74      151.42      7.04 o 
   6   9 -10      154.16      164.38     21.90 o 
   7   9 -10       31.47       24.22      5.26 o 
   8   9 -10      247.15      265.74     21.83 o 
   9   9 -10       44.67       44.17     12.28 o 
  10   9 -10       66.18       64.65     14.55 o 
  11   9 -10       14.39       23.53     11.09 o 
   0  10 -10        7.80        7.37      1.66 o 
   1  10 -10       71.64       78.69      5.86 o 
   2  10 -10      342.94      345.55      7.35 o 
   3  10 -10     1693.97     1620.84     24.95 o 
   4  10 -10      213.32      187.47     10.41 o 
   5  10 -10      321.84      312.69     10.12 o 
   6  10 -10      242.69      228.40     11.33 o 
   7  10 -10      214.57      209.54     11.34 o 
   8  10 -10       72.94       69.08     13.36 o 
   9  10 -10      183.51      176.23     19.83 o 
  10  10 -10       15.84        3.66      7.60 o 
  11  10 -10      149.53      124.25     19.39 o 
   1  11 -10     1362.81     1348.80     19.56 o 
   2  11 -10      371.05      357.94      8.04 o 
   3  11 -10       77.12       74.48      5.04 o 
   4  11 -10       97.62       95.24      5.69 o 
   5  11 -10      588.27      616.02     18.10 o 
   6  11 -10       10.24       13.24      5.22 o 
   7  11 -10      349.97      380.33     15.44 o 
   8  11 -10      180.64      174.33     18.98 o 
   9  11 -10      190.43      190.14     20.53 o 
  10  11 -10      128.02      125.60     18.60 o 
   0  12 -10      645.32      610.69     22.45 o 
   1  12 -10     1211.88     1185.34     15.70 o 
   2  12 -10       72.92       69.98      5.10 o 
   3  12 -10      495.87      501.83     12.71 o 
   4  12 -10       31.41       21.94      3.63 o 
   5  12 -10       68.20       53.29      4.96 o 
   6  12 -10      236.22      253.91     20.95 o 
   7  12 -10      918.60      845.06     24.64 o 
   8  12 -10       31.32       35.75      6.24 o 
   9  12 -10      261.72      249.72     22.62 o 
  10  12 -10       32.84       38.69     12.31 o 
   1  13 -10      236.82      262.03      6.14 o 
   2  13 -10      528.18      498.58     10.12 o 
   3  13 -10       35.16       34.83      4.03 o 
   4  13 -10      333.21      329.00     10.42 o 
   5  13 -10      370.38      357.15     11.20 o 
   6  13 -10        1.24       -4.13      6.58 o 
   7  13 -10      179.68      181.44     15.88 o 
   8  13 -10        5.68       -6.87      8.30 o 
   9  13 -10      156.92      149.89     19.19 o 
  10  13 -10       16.30        2.95      6.11 o 
   0  14 -10      969.91      954.02     48.94 o 
   1  14 -10      546.07      546.54     10.73 o 
   2  14 -10      565.70      544.19      9.49 o 
   3  14 -10      105.38       85.29     11.12 o 
   4  14 -10       52.61       49.94      5.45 o 
   5  14 -10      100.27       98.65      6.29 o 
   6  14 -10      245.40      254.84     12.49 o 
   7  14 -10       14.10        3.65      4.09 o 
   8  14 -10      140.93      148.99     10.72 o 
   9  14 -10        8.73       12.56      6.25 o 
  10  14 -10       22.67       30.89      8.54 o 
   1  15 -10      817.82      817.51     13.97 o 
   2  15 -10      418.57      454.76      8.60 o 
   3  15 -10      343.90      332.04     17.39 o 
   4  15 -10      158.69      161.51      7.57 o 
   5  15 -10      893.89      924.25     19.99 o 
   6  15 -10      115.73      104.15     12.13 o 
   7  15 -10      222.18      212.47     22.28 o 
   8  15 -10      347.13      342.16     13.25 o 
   9  15 -10       10.79        7.60      5.80 o 
  10  15 -10       38.67       27.03      8.30 o 
   0  16 -10     1514.31     1434.63     42.09 o 
   1  16 -10      145.94      153.55      5.57 o 
   2  16 -10      652.23      623.65     14.57 o 
   3  16 -10      185.08      182.11      6.56 o 
   4  16 -10      632.35      612.80     15.33 o 
   5  16 -10      212.04      209.78      8.93 o 
   6  16 -10      141.56      149.72     13.03 o 
   7  16 -10       81.33       79.32      8.44 o 
   8  16 -10       80.77       87.51      7.70 o 
   9  16 -10      279.32      286.11     12.78 o 
  10  16 -10      327.01      355.63     19.91 o 
   1  17 -10      112.91      115.33      4.94 o 
   2  17 -10      278.80      295.91      7.81 o 
   3  17 -10        5.91        6.44      2.37 o 
   4  17 -10      320.28      306.42      8.96 o 
   5  17 -10      258.23      233.84      9.53 o 
   6  17 -10      196.15      195.72     11.49 o 
   7  17 -10      579.58      587.94     20.64 o 
   8  17 -10       39.84       36.86      6.95 o 
   9  17 -10       53.07       46.25      8.30 o 
   0  18 -10      288.06      283.38     15.65 o 
   1  18 -10       57.90       56.77      5.71 o 
   2  18 -10      154.91      160.71      5.87 o 
   3  18 -10       21.26       19.98      3.67 o 
   4  18 -10      486.19      482.16     11.57 o 
   5  18 -10      210.65      207.60      7.76 o 
   6  18 -10      348.13      356.20     15.48 o 
   7  18 -10      174.24      180.87     11.83 o 
   8  18 -10        0.37       -2.97      3.91 o 
   9  18 -10        0.33       -4.09      4.09 o 
   1  19 -10       34.61       33.62      3.19 o 
   2  19 -10      189.26      179.10      6.25 o 
   3  19 -10        0.86        0.45      2.53 o 
   4  19 -10      150.38      163.42     11.60 o 
   5  19 -10       64.66       64.40      4.90 o 
   6  19 -10       59.31       43.24      5.39 o 
   7  19 -10       66.24       64.87     13.85 o 
   8  19 -10      269.67      286.65     14.91 o 
   9  19 -10       50.99       66.34     12.49 o 
   0  20 -10      920.53      963.44     33.18 o 
   1  20 -10       38.97       38.17      3.37 o 
   2  20 -10       29.14       28.84      3.22 o 
   3  20 -10      394.16      437.90     12.68 o 
   4  20 -10       24.28       18.85      4.05 o 
   5  20 -10       65.10       65.11      5.93 o 
   6  20 -10       93.76       81.94      8.55 o 
   7  20 -10      497.54      504.34     15.25 o 
   8  20 -10       49.75       52.05      6.28 o 
   1  21 -10      380.08      385.73     11.65 o 
   2  21 -10      317.43      325.96      8.62 o 
   3  21 -10      312.60      322.28     15.00 o 
   4  21 -10      191.15      188.67     13.24 o 
   5  21 -10      715.49      754.72     18.75 o 
   6  21 -10      102.93      106.02      9.63 o 
   7  21 -10      126.45      117.90      8.09 o 
   8  21 -10      171.06      170.42     11.36 o 
   0  22 -10       35.15       42.76      7.69 o 
   1  22 -10      102.76      104.88      7.99 o 
   2  22 -10       28.87       31.99      3.43 o 
   3  22 -10      439.88      470.23     13.56 o 
   4  22 -10       22.01       12.05      4.81 o 
   5  22 -10       85.42       82.53      6.74 o 
   6  22 -10       36.59       29.23      6.62 o 
   7  22 -10       23.37        8.47      5.10 o 
   8  22 -10       81.52       72.82      7.12 o 
   1  23 -10      511.87      503.00     26.03 o 
   2  23 -10       93.12      105.65      5.19 o 
   3  23 -10       46.29       41.08      5.72 o 
   4  23 -10       34.07       35.13      4.98 o 
   5  23 -10      478.05      488.43     14.90 o 
   6  23 -10       15.03       11.61      6.61 o 
   7  23 -10       46.17       49.52     10.13 o 
   0  24 -10      285.03      271.25     16.62 o 
   1  24 -10      103.04       95.29      7.40 o 
   2  24 -10       43.04       38.33      4.49 o 
   3  24 -10      186.04      195.93     11.13 o 
   4  24 -10       80.22       79.27      9.68 o 
   5  24 -10       78.31       75.33     11.90 o 
   6  24 -10      432.41      483.08     19.89 o 
   7  24 -10       59.11       52.28      8.35 o 
   1  25 -10       25.75       35.09      5.61 o 
   2  25 -10      487.17      519.46     19.43 o 
   3  25 -10        8.88        8.03      3.52 o 
   4  25 -10      438.99      479.08     14.94 o 
   5  25 -10      201.35      214.55     10.29 o 
   6  25 -10      137.09      122.64     11.88 o 
   0  26 -10      821.36      876.34     32.76 o 
   1  26 -10       41.56       37.70      5.56 o 
   2  26 -10       94.92      117.70     10.02 o 
   3  26 -10       55.53       55.59      5.62 o 
   4  26 -10      204.06      219.45     10.02 o 
   5  26 -10       90.14       89.19      8.19 o 
   6  26 -10        8.30       16.27      9.60 o 
   1  27 -10      150.97      140.85      8.92 o 
   2  27 -10       28.23       30.86      6.74 o 
   3  27 -10       10.06        9.18      5.28 o 
   4  27 -10        0.69        0.26      3.43 o 
   5  27 -10      252.88      274.85     11.54 o 
   0  28 -10      260.31      281.24     17.52 o 
   1  28 -10       31.79       19.81      4.82 o 
   2  28 -10        2.64       -4.95      4.95 o 
   3  28 -10      108.68      102.03     10.28 o 
   4  28 -10      165.04      178.93      9.39 o 
   1  29 -10       87.88      101.08      7.84 o 
   2  29 -10        2.34       -5.15      5.46 o 
   3  29 -10      159.66      165.78     12.55 o 
   0  30 -10       67.87       74.53     10.34 o 
   1  30 -10        9.63        9.05      4.15 o 
   2   0  -9     1815.01     1825.37     27.14 o 
   4   0  -9      497.58      482.88     12.91 o 
   6   0  -9      328.14      328.59     20.42 o 
   8   0  -9      436.81      466.82     26.76 o 
  10   0  -9      434.27      505.54     30.54 o 
  12   0  -9       89.64      106.68     17.58 o 
   0   1  -9      385.49      372.99      7.31 o 
   1   1  -9      466.75      495.47      6.17 o 
   2   1  -9       37.04       29.52      2.31 o 
   3   1  -9     1249.08     1240.25     16.86 o 
   4   1  -9      641.97      617.76     11.08 o 
   5   1  -9     1220.53     1185.73     17.70 o 
   6   1  -9      279.71      283.81     16.46 o 
   7   1  -9      173.94      182.68     11.57 o 
   8   1  -9      151.39      147.22     11.32 o 
   9   1  -9       84.52       81.61      9.66 o 
  10   1  -9      193.24      198.46     14.31 o 
  11   1  -9       74.65       87.25     10.86 o 
  12   1  -9        6.62       20.85      7.41 o 
   1   2  -9     1010.41     1020.84      9.66 o 
   2   2  -9     1646.53     1605.45     15.52 o 
   3   2  -9      175.38      170.46      4.72 o 
   4   2  -9      633.33      629.33      9.93 o 
   5   2  -9      172.55      166.27      5.76 o 
   6   2  -9      235.43      244.08     12.47 o 
   7   2  -9       59.61       56.58      7.73 o 
   8   2  -9      527.57      551.26     21.29 o 
   9   2  -9      167.82      176.64     27.00 o 
  10   2  -9       95.38      105.27     11.28 o 
  11   2  -9       48.37       39.99      8.84 o 
  12   2  -9       16.65       17.99      7.57 o 
   0   3  -9       16.55       18.07      1.92 o 
   1   3  -9       56.80       68.49      2.16 o 
   2   3  -9      173.70      159.62      3.43 o 
   3   3  -9     1352.64     1361.54     16.47 o 
   4   3  -9      291.27      286.71      6.37 o 
   5   3  -9      586.20      554.44     10.84 o 
   6   3  -9      150.53      153.80     10.08 o 
   7   3  -9      387.94      386.21     16.67 o 
   8   3  -9      226.61      238.57     13.67 o 
   9   3  -9      292.18      277.31     15.76 o 
  10   3  -9       14.03       15.06      6.05 o 
  11   3  -9       43.53       33.49      8.01 o 
  12   3  -9      175.80      229.22     23.61 o 
   1   4  -9       17.19       12.45      1.20 o 
   2   4  -9      783.42      759.68      9.42 o 
   3   4  -9      620.07      623.54      9.75 o 
   4   4  -9      755.51      716.09     10.96 o 
   5   4  -9      216.16      211.03      5.92 o 
   6   4  -9      144.38      120.85      9.40 o 
   7   4  -9      357.11      392.75     16.91 o 
   8   4  -9       73.90       85.27     17.05 o 
   9   4  -9        5.11       12.63      5.53 o 
  10   4  -9       28.79       42.04      8.33 o 
  11   4  -9      104.91      121.15     18.16 o 
  12   4  -9       32.78       26.05     11.34 o 
   0   5  -9     1164.83     1204.60     16.46 o 
   1   5  -9      343.47      371.26      5.08 o 
   2   5  -9      169.54      162.65      3.99 o 
   3   5  -9      304.47      280.08      6.73 o 
   4   5  -9      181.93      170.88      4.98 o 
   5   5  -9       53.47       55.38      3.97 o 
   6   5  -9      313.20      306.35     14.11 o 
   7   5  -9      164.92      177.91     29.06 o 
   8   5  -9      139.49      141.49     11.34 o 
   9   5  -9      140.50      159.00     12.48 o 
  10   5  -9       72.77       81.71     15.01 o 
  11   5  -9      102.40       74.11     15.31 o 
  12   5  -9       29.07       26.88     11.68 o 
   1   6  -9      850.40      839.01      8.55 o 
   2   6  -9      384.04      425.48      6.92 o 
   3   6  -9      223.10      210.89      5.94 o 
   4   6  -9      122.48      123.76      4.72 o 
   5   6  -9      954.20      963.16     20.21 o 
   6   6  -9      149.41      121.80      9.25 o 
   7   6  -9      581.78      632.86     31.11 o 
   8   6  -9       74.73       70.24     12.58 o 
   9   6  -9      175.06      186.08     18.80 o 
  10   6  -9      145.46      178.95     19.74 o 
  11   6  -9      169.07      177.04     20.74 o 
  12   6  -9       11.52       -0.37      7.86 o 
   0   7  -9     4189.88     4198.92     46.52 o 
   1   7  -9      743.70      766.06      9.21 o 
   2   7  -9       17.94       13.50      1.62 o 
   3   7  -9      199.28      203.65      6.12 o 
   4   7  -9     1103.71     1036.06     16.38 o 
   5   7  -9       92.36       75.65      6.23 o 
   6   7  -9     1151.12     1159.51     23.91 o 
   7   7  -9      126.26       97.85     13.36 o 
   8   7  -9       41.95       36.22     10.21 o 
   9   7  -9       40.89       58.53     12.67 o 
  10   7  -9      623.07      667.15     36.80 o 
  11   7  -9       16.57       31.23     11.72 o 
   1   8  -9      426.77      414.37      6.08 o 
   2   8  -9      568.37      530.71     10.90 o 
   3   8  -9       84.66       94.25      4.13 o 
   4   8  -9        0.80       -0.58      1.77 o 
   5   8  -9      471.15      468.05     13.30 o 
   6   8  -9       10.71       12.04      3.87 o 
   7   8  -9      556.94      549.70     29.16 o 
   8   8  -9      234.91      254.66     20.35 o 
   9   8  -9       71.35       78.89     14.04 o 
  10   8  -9      138.58      158.73     18.86 o 
  11   8  -9      180.44      210.20     22.66 o 
   0   9  -9      122.00      122.20      4.83 o 
   1   9  -9       82.17       82.78      2.65 o 
   2   9  -9      125.53      116.01      3.69 o 
   3   9  -9      588.23      561.53     10.31 o 
   4   9  -9       76.14       65.14      4.39 o 
   5   9  -9      171.64      152.95      9.61 o 
   6   9  -9      100.63       91.05      7.35 o 
   7   9  -9      356.35      314.60     22.31 o 
   8   9  -9      520.35      515.50     29.76 o 
   9   9  -9      138.32      148.27     17.57 o 
  10   9  -9       87.06       88.85     15.48 o 
  11   9  -9       41.64       23.25     11.05 o 
   1  10  -9      315.79      326.90      6.29 o 
   2  10  -9     1427.64     1459.32     17.13 o 
   3  10  -9       92.19       72.54      4.14 o 
   4  10  -9       21.23       22.45      2.99 o 
   5  10  -9      518.33      511.76     16.29 o 
   6  10  -9      503.47      505.90     16.64 o 
   7  10  -9      162.39      177.53     10.07 o 
   8  10  -9      335.92      333.39     23.95 o 
   9  10  -9      206.26      190.75     19.88 o 
  10  10  -9       39.63       29.23     11.12 o 
  11  10  -9       22.40       18.77     10.92 o 
   0  11  -9     1063.54     1061.78     23.09 o 
   1  11  -9      563.97      557.81      9.25 o 
   2  11  -9      102.06      110.86      5.27 o 
   3  11  -9     3028.99     2949.82     39.43 o 
   4  11  -9      102.08      109.87      5.82 o 
   5  11  -9       22.19       12.05      3.86 o 
   6  11  -9      348.26      350.37     13.82 o 
   7  11  -9      361.07      382.72     14.80 o 
   8  11  -9      113.77      109.20     15.23 o 
   9  11  -9        2.40        3.10      7.14 o 
  10  11  -9        2.36        6.61      8.31 o 
  11  11  -9      122.46      120.31     23.31 o 
   1  12  -9      726.09      695.10      9.81 o 
   2  12  -9      216.53      204.83      5.65 o 
   3  12  -9      205.67      185.04      7.34 o 
   4  12  -9      271.97      263.76     14.14 o 
   5  12  -9      771.53      751.06     21.14 o 
   6  12  -9      156.70      168.95     25.35 o 
   7  12  -9       23.51       15.63     12.33 o 
   8  12  -9       34.12       30.33     10.19 o 
   9  12  -9      153.55      149.87     18.36 o 
  10  12  -9       66.90       55.78     14.16 o 
  11  12  -9      128.71      109.17     12.65 o 
   0  13  -9       74.55       71.60      5.45 o 
   1  13  -9       85.71       88.44      3.61 o 
   2  13  -9      215.43      209.92      8.45 o 
   3  13  -9      109.93      105.14      5.68 o 
   4  13  -9       64.11       69.67      4.94 o 
   5  13  -9      325.69      335.68     13.27 o 
   6  13  -9       50.70       46.96      6.08 o 
   7  13  -9      112.90      122.64      9.00 o 
   8  13  -9        2.63       -3.39      5.80 o 
   9  13  -9      121.39      122.15     17.13 o 
  10  13  -9       40.24       46.53      9.11 o 
  11  13  -9      274.07      307.17     18.67 o 
   1  14  -9      393.56      391.90      8.52 o 
   2  14  -9       37.26       40.53      2.75 o 
   3  14  -9       16.40       13.77      3.03 o 
   4  14  -9      133.07      128.48      6.49 o 
   5  14  -9       44.18       41.54     10.46 o 
   6  14  -9      125.49      120.35     13.08 o 
   7  14  -9       11.05        6.13      4.00 o 
   8  14  -9       29.85       30.34      7.21 o 
   9  14  -9       16.40       19.82      6.78 o 
  10  14  -9      100.79       79.78     12.46 o 
  11  14  -9       30.89       29.60     12.40 o 
   0  15  -9      895.66      896.30     16.11 o 
   1  15  -9      489.05      498.17      9.97 o 
   2  15  -9      752.68      762.12     12.40 o 
   3  15  -9      209.52      209.42     10.70 o 
   4  15  -9      135.70      134.56      6.79 o 
   5  15  -9       39.74       39.19      5.74 o 
   6  15  -9       27.62       24.22      8.64 o 
   7  15  -9      502.47      510.68     15.45 o 
   8  15  -9      264.67      291.10     18.62 o 
   9  15  -9      507.38      534.42     31.39 o 
  10  15  -9      149.20      138.18     13.39 o 
   1  16  -9      527.76      536.33     10.60 o 
   2  16  -9      796.65      824.44     13.88 o 
   3  16  -9      497.09      488.32     10.78 o 
   4  16  -9      593.36      598.14     14.65 o 
   5  16  -9       89.10       77.32     14.01 o 
   6  16  -9       72.88       63.30      7.07 o 
   7  16  -9       69.95       69.47     11.16 o 
   8  16  -9      172.66      179.18     10.67 o 
   9  16  -9      122.77      121.09     12.28 o 
  10  16  -9        2.12       -5.10      5.10 o 
   0  17  -9      228.68      227.35     10.28 o 
   1  17  -9       64.56       61.65      3.81 o 
   2  17  -9      198.35      190.47      6.16 o 
   3  17  -9      903.43      879.87     15.64 o 
   4  17  -9       32.02       36.73      3.71 o 
   5  17  -9       24.87       12.59      4.23 o 
   6  17  -9      211.52      221.22     25.88 o 
   7  17  -9      291.88      311.11     16.67 o 
   8  17  -9      274.49      282.75     12.18 o 
   9  17  -9      462.39      481.51     16.41 o 
  10  17  -9       63.69       57.29     12.46 o 
   1  18  -9      278.09      262.62      7.25 o 
   2  18  -9       21.55       23.01      3.73 o 
   3  18  -9      180.04      170.65      7.58 o 
   4  18  -9       26.59       27.63      4.57 o 
   5  18  -9        1.91       -0.47      5.25 o 
   6  18  -9       41.82       36.86      7.78 o 
   7  18  -9      124.87      135.98     10.22 o 
   8  18  -9       51.17       62.79      6.83 o 
   9  18  -9      132.76      134.32     14.22 o 
  10  18  -9      162.04      163.76     24.13 o 
   0  19  -9       38.14       35.19      7.44 o 
   1  19  -9       40.84       36.53      3.29 o 
   2  19  -9      537.19      542.40     11.18 o 
   3  19  -9      165.63      174.27     10.67 o 
   4  19  -9      405.30      407.17     10.41 o 
   5  19  -9       45.57       33.68      4.51 o 
   6  19  -9      167.79      166.01      8.65 o 
   7  19  -9      119.76      111.07      9.54 o 
   8  19  -9      148.77      172.41     11.85 o 
   9  19  -9      256.59      268.32     21.77 o 
   1  20  -9     1078.95     1122.15     17.86 o 
   2  20  -9      452.34      457.04     10.24 o 
   3  20  -9       58.39       59.78      5.15 o 
   4  20  -9       13.82       11.36      3.40 o 
   5  20  -9      177.29      164.31      8.12 o 
   6  20  -9       37.32       35.34      8.02 o 
   7  20  -9       24.80       29.70      4.89 o 
   8  20  -9      155.59      152.90     11.40 o 
   9  20  -9       86.85       71.53      9.17 o 
   0  21  -9      310.01      311.20     16.97 o 
   1  21  -9      384.68      392.06      9.22 o 
   2  21  -9      216.37      225.35      8.25 o 
   3  21  -9      170.99      176.79      7.98 o 
   4  21  -9       26.88       20.34      5.68 o 
   5  21  -9      242.21      255.86     12.49 o 
   6  21  -9      543.75      571.41     15.86 o 
   7  21  -9      248.21      247.68     10.64 o 
   8  21  -9       45.43       31.20      5.35 o 
   9  21  -9       65.74       68.02      7.16 o 
   1  22  -9      148.94      159.92     11.14 o 
   2  22  -9      154.32      150.90      6.85 o 
   3  22  -9      206.56      210.80      8.83 o 
   4  22  -9       26.25       25.36      4.27 o 
   5  22  -9       18.45       19.10      4.35 o 
   6  22  -9      270.55      283.63     14.19 o 
   7  22  -9       58.55       47.78     12.25 o 
   8  22  -9       28.11       25.18      7.35 o 
   0  23  -9      215.29      221.06     14.65 o 
   1  23  -9      298.69      329.72     27.58 o 
   2  23  -9      178.38      178.95      6.50 o 
   3  23  -9      113.24      118.28      8.11 o 
   4  23  -9       66.60       52.93      5.48 o 
   5  23  -9      174.15      187.20     12.96 o 
   6  23  -9      235.43      243.36     13.38 o 
   7  23  -9      202.26      201.83     27.41 o 
   8  23  -9       26.33       31.08      7.04 o 
   1  24  -9       29.01       28.68      4.65 o 
   2  24  -9      383.04      403.87      9.87 o 
   3  24  -9       63.95       59.68      7.55 o 
   4  24  -9      216.96      227.38     13.29 o 
   5  24  -9      582.07      582.83     16.50 o 
   6  24  -9       32.07       25.88      6.44 o 
   7  24  -9       23.94       22.42     12.30 o 
   0  25  -9      570.91      538.71     24.34 o 
   1  25  -9       62.52       70.66      5.82 o 
   2  25  -9      113.61      114.56      6.83 o 
   3  25  -9       41.66       31.70      4.62 o 
   4  25  -9      506.89      533.53     15.31 o 
   5  25  -9       26.05       23.99      5.71 o 
   6  25  -9      231.15      226.20     27.84 o 
   7  25  -9      165.40      191.44     14.06 o 
   1  26  -9       14.79       17.04      3.97 o 
   2  26  -9       38.78       34.33      5.44 o 
   3  26  -9       14.99       13.26      3.90 o 
   4  26  -9       32.75       29.89      4.95 o 
   5  26  -9       93.34       90.05      7.26 o 
   6  26  -9      325.66      364.54     16.71 o 
   0  27  -9      365.92      344.31     19.42 o 
   1  27  -9       87.98       92.48      7.59 o 
   2  27  -9        0.88       -0.56      3.58 o 
   3  27  -9       30.70       32.42      4.89 o 
   4  27  -9       16.55       16.58      4.59 o 
   5  27  -9       48.58       54.49      6.20 o 
   6  27  -9       80.40       67.73     12.80 o 
   1  28  -9       46.06       40.40      5.82 o 
   2  28  -9      175.48      190.49     39.64 o 
   3  28  -9       89.26       90.49      9.65 o 
   4  28  -9       27.63       28.81      4.97 o 
   5  28  -9       34.56       26.86      5.16 o 
   0  29  -9       50.58       39.44      8.09 o 
   1  29  -9       35.51       24.72      5.08 o 
   2  29  -9       63.55       45.19      7.76 o 
   3  29  -9      250.82      254.26     14.81 o 
   4  29  -9       66.86       77.38      6.73 o 
   1  30  -9       89.89      101.98      7.99 o 
   2  30  -9       60.29       60.37     13.23 o 
   3  30  -9      214.59      219.19     14.14 o 
   0  31  -9      278.28      344.35     19.80 o 
   1  31  -9       24.91       25.45      5.28 o 
   0   0  -8     6008.83     6551.82     88.51 o 
   2   0  -8      901.73      959.70     16.18 o 
   4   0  -8     4293.46     4405.44     56.63 o 
   6   0  -8     4770.11     4531.46    117.12 o 
   8   0  -8       17.67       20.07      7.83 o 
  10   0  -8     1125.05     1265.69     49.81 o 
  12   0  -8      187.53      228.02     22.55 o 
   1   1  -8      603.43      580.88      6.27 o 
   2   1  -8       93.20       81.84      2.85 o 
   3   1  -8      787.14      829.52     10.46 o 
   4   1  -8     1284.19     1248.74     14.30 o 
   5   1  -8      216.87      222.39      6.19 o 
   6   1  -8      191.99      215.87     11.30 o 
   7   1  -8      290.84      306.20     14.08 o 
   8   1  -8      467.32      476.40     28.80 o 
   9   1  -8       98.10       99.20      9.88 o 
  10   1  -8       43.08       41.98      7.81 o 
  11   1  -8      200.55      211.58     14.61 o 
  12   1  -8       80.62       80.72     10.96 o 
   0   2  -8      586.43      599.44      9.43 o 
   1   2  -8       88.34       98.99      2.27 o 
   2   2  -8      147.42      157.21      3.46 o 
   3   2  -8      206.35      209.47      4.57 o 
   4   2  -8     1859.72     1829.90     20.48 o 
   5   2  -8      752.64      724.55     12.96 o 
   6   2  -8      315.43      299.63     13.27 o 
   7   2  -8      374.14      347.23     15.41 o 
   8   2  -8      167.91      158.69     13.80 o 
   9   2  -8       52.16       50.35      7.71 o 
  10   2  -8      177.87      185.35     15.80 o 
  11   2  -8       57.85       75.66     10.21 o 
  12   2  -8       67.53       88.75     11.29 o 
   1   3  -8     1254.65     1285.78     11.80 o 
   2   3  -8      241.90      250.07      4.16 o 
   3   3  -8       37.76       40.50      2.29 o 
   4   3  -8     1306.49     1293.76     15.80 o 
   5   3  -8      333.45      370.14      8.24 o 
   6   3  -8      309.45      296.03     21.79 o 
   7   3  -8      174.99      166.39     10.71 o 
   8   3  -8       66.77       49.13      7.46 o 
   9   3  -8      152.13      135.92     14.34 o 
  10   3  -8      265.38      283.39     15.95 o 
  11   3  -8       44.89       42.10      8.72 o 
  12   3  -8        9.17       13.11      9.42 o 
   0   4  -8       24.45       17.20      1.75 o 
   1   4  -8      209.46      216.27      3.52 o 
   2   4  -8      372.38      370.05      5.64 o 
   3   4  -8     3026.03     2869.98     27.47 o 
   4   4  -8      818.68      838.85     11.74 o 
   5   4  -8       68.62       73.23      3.93 o 
   6   4  -8       58.47       55.41      5.39 o 
   7   4  -8      623.12      621.11     21.00 o 
   8   4  -8      332.22      348.62     15.99 o 
   9   4  -8      261.23      297.86     15.51 o 
  10   4  -8       29.97       18.08      6.43 o 
  11   4  -8      167.24      203.83     21.26 o 
  12   4  -8       10.63       14.74      9.38 o 
   1   5  -8      601.42      600.12      6.74 o 
   2   5  -8     1559.36     1593.94     16.29 o 
   3   5  -8       66.20       56.31      3.04 o 
   4   5  -8      896.96      914.31     12.49 o 
   5   5  -8     1306.12     1314.01     18.50 o 
   6   5  -8        5.59        8.27      5.91 o 
   7   5  -8       33.88       34.12      6.19 o 
   8   5  -8       84.14       78.85     10.64 o 
   9   5  -8      272.82      280.48     28.40 o 
  10   5  -8      193.26      162.80     18.57 o 
  11   5  -8      170.81      160.74     19.01 o 
  12   5  -8       16.66       32.00     11.53 o 
   0   6  -8     3117.16     3169.83     35.98 o 
   1   6  -8      441.63      439.97      5.04 o 
   2   6  -8      124.49      130.23      3.22 o 
   3   6  -8     1323.01     1345.34     20.09 o 
   4   6  -8      914.97      933.84     13.77 o 
   5   6  -8      132.63      135.81      5.61 o 
   6   6  -8       57.01       72.63      6.11 o 
   7   6  -8      192.88      216.93     12.24 o 
   8   6  -8       24.64       20.33      8.02 o 
   9   6  -8      288.95      277.99     21.41 o 
  10   6  -8      234.45      256.31     21.37 o 
  11   6  -8      105.33       96.06     16.42 o 
  12   6  -8       40.66       57.10     14.10 o 
   1   7  -8      340.09      308.87      4.69 o 
   2   7  -8      777.32      814.54     10.54 o 
   3   7  -8      781.67      772.55     11.98 o 
   4   7  -8      993.02      917.36     13.76 o 
   5   7  -8      289.27      297.34      8.34 o 
   6   7  -8       65.60       60.63      5.01 o 
   7   7  -8       74.22       56.59     10.51 o 
   8   7  -8       69.08       72.51     12.31 o 
   9   7  -8      186.07      214.45     19.39 o 
  10   7  -8      129.32      100.68     15.31 o 
  11   7  -8       78.90       70.71     14.63 o 
  12   7  -8       47.16       58.57     14.50 o 
   0   8  -8     1180.73     1240.58     19.08 o 
   1   8  -8      230.75      241.34      3.85 o 
   2   8  -8      112.73      124.60      3.75 o 
   3   8  -8     1356.81     1363.87     18.03 o 
   4   8  -8      270.08      259.89      6.48 o 
   5   8  -8      702.92      737.79     15.25 o 
   6   8  -8        8.91        3.14      2.46 o 
   7   8  -8      376.36      375.98     22.95 o 
   8   8  -8       89.83       89.77     13.16 o 
   9   8  -8      536.69      578.04     31.51 o 
  10   8  -8      137.04      142.67     17.92 o 
  11   8  -8       73.48       67.45     14.64 o 
  12   8  -8       15.89       21.81     10.92 o 
   1   9  -8      269.22      288.78      4.49 o 
   2   9  -8      738.20      700.30      9.70 o 
   3   9  -8      196.41      198.00      5.58 o 
   4   9  -8      227.43      184.68      5.47 o 
   5   9  -8       71.40       86.34      6.82 o 
   6   9  -8      138.58      139.70      7.98 o 
   7   9  -8       59.15       62.50     11.44 o 
   8   9  -8      709.59      717.30     35.13 o 
   9   9  -8       62.76       67.20     12.69 o 
  10   9  -8      148.05      158.82     18.67 o 
  11   9  -8       67.84       68.64     14.50 o 
  12   9  -8       62.72       58.61     10.48 o 
   0  10  -8      552.05      534.43      8.72 o 
   1  10  -8      942.89      947.85     10.00 o 
   2  10  -8       20.06       20.85      2.05 o 
   3  10  -8      869.16      909.13     17.39 o 
   4  10  -8      684.73      679.20     12.25 o 
   5  10  -8      520.05      454.16     12.97 o 
   6  10  -8      353.13      344.19     12.92 o 
   7  10  -8       87.80       70.53     11.65 o 
   8  10  -8       23.18       24.85      9.17 o 
   9  10  -8      317.34      301.85     22.99 o 
  10  10  -8       37.14        9.84      8.40 o 
  11  10  -8      221.79      229.59     22.80 o 
  12  10  -8      212.27      218.59     19.84 o 
   1  11  -8     1760.38     1780.85     18.04 o 
   2  11  -8        9.80       11.60      2.45 o 
   3  11  -8      301.95      283.70      7.41 o 
   4  11  -8      147.79      168.31      8.10 o 
   5  11  -8      325.62      328.42     10.96 o 
   6  11  -8       84.97       76.58      8.70 o 
   7  11  -8      177.29      156.45     16.24 o 
   8  11  -8      296.75      311.18     22.97 o 
   9  11  -8      231.42      240.07     20.54 o 
  10  11  -8       69.16       63.75     14.01 o 
  11  11  -8       11.07       14.32      6.79 o 
   0  12  -8      235.62      244.18      6.48 o 
   1  12  -8      481.03      478.61      6.97 o 
   2  12  -8      277.59      246.52      5.74 o 
   3  12  -8      257.42      225.09      6.64 o 
   4  12  -8      131.78      130.63      5.67 o 
   5  12  -8      352.72      315.31     12.42 o 
   6  12  -8       19.60       31.54      4.89 o 
   7  12  -8      362.32      384.71     14.66 o 
   8  12  -8       12.49        9.63      7.59 o 
   9  12  -8       20.58        5.99      7.77 o 
  10  12  -8       76.57       81.11     15.22 o 
  11  12  -8        0.70       -2.81      5.11 o 
   1  13  -8     3707.48     3682.98     32.58 o 
   2  13  -8      224.85      205.76      6.55 o 
   3  13  -8      438.26      415.98      9.94 o 
   4  13  -8      367.59      351.07     10.00 o 
   5  13  -8     1760.16     1659.21     37.08 o 
   6  13  -8       63.32       70.53     15.82 o 
   7  13  -8      570.04      575.71     18.56 o 
   8  13  -8      134.15       90.52     14.26 o 
   9  13  -8       65.22       56.02     20.81 o 
  10  13  -8      124.10      130.07     12.60 o 
  11  13  -8      283.62      283.70     18.03 o 
   0  14  -8     1772.37     1732.20     24.47 o 
   1  14  -8     1453.02     1441.36     17.99 o 
   2  14  -8       10.99       13.88      2.00 o 
   3  14  -8      478.11      467.57     11.63 o 
   4  14  -8      176.67      175.64      7.13 o 
   5  14  -8       14.36        6.18      3.65 o 
   6  14  -8      294.36      304.84     12.90 o 
   7  14  -8      531.23      557.08     22.08 o 
   8  14  -8      203.91      219.99     14.12 o 
   9  14  -8       53.55       53.57      9.02 o 
  10  14  -8       10.14       10.63      6.18 o 
  11  14  -8       89.37       98.95     19.06 o 
   1  15  -8       16.62       15.90      2.36 o 
   2  15  -8      980.09      977.96     15.02 o 
   3  15  -8       47.31       49.16      3.01 o 
   4  15  -8       20.11       15.36      3.00 o 
   5  15  -8      125.06      144.26     10.18 o 
   6  15  -8       76.83       74.03      6.03 o 
   7  15  -8      474.03      456.34     16.66 o 
   8  15  -8      103.54       88.28     10.30 o 
   9  15  -8       25.36       21.76      7.02 o 
  10  15  -8       11.01        5.93      5.97 o 
  11  15  -8      285.01      306.82     33.33 o 
   0  16  -8     1246.53     1249.00     23.19 o 
   1  16  -8      633.91      618.88     11.45 o 
   2  16  -8      150.42      140.22      5.20 o 
   3  16  -8      868.82      862.17     12.41 o 
   4  16  -8      206.12      196.37      7.82 o 
   5  16  -8       96.93      100.26     11.89 o 
   6  16  -8      386.60      383.22     18.48 o 
   7  16  -8      145.08      137.91      8.18 o 
   8  16  -8       62.03       60.33      7.61 o 
   9  16  -8       28.56       45.61      8.75 o 
  10  16  -8       68.69       52.64      9.65 o 
  11  16  -8      101.30      118.55     13.27 o 
   1  17  -8      329.87      333.81      8.08 o 
   2  17  -8     1105.04     1052.99     16.60 o 
   3  17  -8      200.62      202.41      5.37 o 
   4  17  -8      739.27      711.15     13.65 o 
   5  17  -8       50.34       44.89      6.04 o 
   6  17  -8      435.80      443.20     13.63 o 
   7  17  -8      268.15      285.90     11.42 o 
   8  17  -8      144.27      127.52      8.61 o 
   9  17  -8       81.81       87.05     32.30 o 
  10  17  -8        6.58        3.87      5.91 o 
   0  18  -8      627.16      639.38     14.48 o 
   1  18  -8      285.58      286.11      7.59 o 
   2  18  -8       80.48       65.15      3.90 o 
   3  18  -8      620.88      621.98     11.53 o 
   4  18  -8      888.85      923.28     16.42 o 
   5  18  -8       59.52       47.06      6.83 o 
   6  18  -8      620.87      602.46     19.66 o 
   7  18  -8      189.84      193.47      9.70 o 
   8  18  -8       26.95       29.56      7.64 o 
   9  18  -8       99.35      112.49     12.06 o 
  10  18  -8      134.52      169.19     17.69 o 
   1  19  -8      481.72      487.58     10.23 o 
   2  19  -8      378.99      381.64      9.01 o 
   3  19  -8      338.74      350.92     12.56 o 
   4  19  -8      192.91      196.42      7.03 o 
   5  19  -8      589.10      597.72     15.81 o 
   6  19  -8      117.63      112.71      6.93 o 
   7  19  -8      136.76      134.25      9.93 o 
   8  19  -8      519.88      539.18     16.87 o 
   9  19  -8        7.03        8.57      4.63 o 
  10  19  -8       12.34       13.32      9.99 o 
   0  20  -8      427.39      440.44     15.09 o 
   1  20  -8      158.90      149.59      9.34 o 
   2  20  -8       32.64       32.06      3.63 o 
   3  20  -8      433.01      429.01     13.79 o 
   4  20  -8      273.53      271.70      9.91 o 
   5  20  -8       44.68       40.55      4.80 o 
   6  20  -8      226.43      218.06      9.26 o 
   7  20  -8      320.20      319.84     11.56 o 
   8  20  -8      186.01      203.53     10.76 o 
   9  20  -8       63.49       50.30      7.47 o 
   1  21  -8      355.17      354.11     12.10 o 
   2  21  -8      156.64      179.40      7.51 o 
   3  21  -8        8.26        5.81      2.83 o 
   4  21  -8       37.81       37.99      4.68 o 
   5  21  -8       67.45       76.69      7.72 o 
   6  21  -8       19.50       17.78      4.19 o 
   7  21  -8      115.66      118.37      7.64 o 
   8  21  -8       19.01       18.83      4.59 o 
   9  21  -8       70.92       65.05      6.13 o 
   0  22  -8      163.73      175.25      9.83 o 
   1  22  -8       48.68       52.45      3.68 o 
   2  22  -8       23.51       23.37      3.02 o 
   3  22  -8      148.40      152.07     11.02 o 
   4  22  -8      218.33      226.61      9.35 o 
   5  22  -8      303.26      274.51     13.21 o 
   6  22  -8      202.32      214.67     12.27 o 
   7  22  -8      157.97      172.67     20.92 o 
   8  22  -8       48.63       44.83      6.82 o 
   9  22  -8       68.43       55.63      7.93 o 
   1  23  -8      208.18      205.28     14.46 o 
   2  23  -8      865.46      869.76     19.98 o 
   3  23  -8      105.66      103.00      6.49 o 
   4  23  -8      312.63      312.95     11.15 o 
   5  23  -8      315.12      327.44     15.33 o 
   6  23  -8       68.51       66.16      8.88 o 
   7  23  -8       44.13       36.80      7.03 o 
   8  23  -8      543.04      564.16     30.27 o 
   0  24  -8      615.58      618.66     19.57 o 
   1  24  -8       51.74       44.11      4.81 o 
   2  24  -8      172.14      183.75      6.56 o 
   3  24  -8      262.00      258.40      9.90 o 
   4  24  -8      119.83      125.98     11.25 o 
   5  24  -8      103.35       95.33     19.29 o 
   6  24  -8       63.73       57.40      7.90 o 
   7  24  -8      322.89      311.31     15.41 o 
   8  24  -8      110.06      103.97     31.90 o 
   1  25  -8        1.01        2.24      2.79 o 
   2  25  -8      430.96      439.19     12.05 o 
   3  25  -8       72.94       82.05      6.16 o 
   4  25  -8       90.49       93.76      6.84 o 
   5  25  -8       27.31       33.31      5.17 o 
   6  25  -8      211.78      200.26     13.31 o 
   7  25  -8      123.01      119.85     10.69 o 
   8  25  -8      164.33      196.19     23.37 o 
   0  26  -8      746.72      756.22     29.82 o 
   1  26  -8       85.97       86.99      9.68 o 
   2  26  -8      345.58      381.56      9.65 o 
   3  26  -8      120.35      125.60      8.64 o 
   4  26  -8       50.18       48.00      5.60 o 
   5  26  -8       32.80       37.11      5.33 o 
   6  26  -8      666.05      686.24     23.36 o 
   7  26  -8       37.05       39.15      8.97 o 
   1  27  -8      104.07      101.87      6.88 o 
   2  27  -8      378.16      396.21     12.36 o 
   3  27  -8      196.45      214.45      9.28 o 
   4  27  -8      149.58      157.59      9.63 o 
   5  27  -8      161.52      177.79      9.45 o 
   6  27  -8      330.41      368.20     21.79 o 
   0  28  -8       86.55       67.45      9.49 o 
   1  28  -8      297.88      293.95     11.02 o 
   2  28  -8      123.82      118.92      7.20 o 
   3  28  -8      196.94      210.56     19.18 o 
   4  28  -8       56.64       62.95      6.17 o 
   5  28  -8        2.40       -2.02      3.56 o 
   6  28  -8        6.13        6.51      5.00 o 
   1  29  -8      162.12      172.51      8.92 o 
   2  29  -8       36.08       37.67      4.97 o 
   3  29  -8       17.13       11.05      5.62 o 
   4  29  -8       17.31       18.42      5.65 o 
   5  29  -8       57.46       57.33      6.48 o 
   0  30  -8       28.77       30.90      7.65 o 
   1  30  -8        9.39        9.09      3.95 o 
   2  30  -8      106.03       95.61     18.10 o 
   3  30  -8      286.23      295.32     15.69 o 
   4  30  -8       93.45       84.94     13.74 o 
   1  31  -8      214.13      241.79     10.36 o 
   2  31  -8      162.39      162.56     16.39 o 
   3  31  -8       47.91       46.89      8.26 o 
   0  32  -8      574.32      618.52     27.82 o 
   1  32  -8       80.79       81.93      7.59 o 
   2  32  -8      307.11      292.30     25.21 o 
   2   0  -7     5848.70     5802.26     86.66 o 
   4   0  -7      778.73      735.76     13.29 o 
   6   0  -7     1139.59     1194.72     31.93 o 
   8   0  -7     1968.43     1922.20     61.47 o 
  10   0  -7      552.83      651.58     32.73 o 
  12   0  -7      148.82      145.26     17.86 o 
   0   1  -7     1946.52     1966.36     21.07 o 
   1   1  -7      848.22      829.79      8.26 o 
   2   1  -7      452.04      474.34      6.79 o 
   3   1  -7     1367.40     1335.86     14.44 o 
   4   1  -7     1840.23     1797.38     18.62 o 
   5   1  -7     1642.64     1643.55     23.75 o 
   6   1  -7      857.73      866.05     18.27 o 
   7   1  -7      383.97      373.73     15.13 o 
   8   1  -7       67.91       69.49      7.85 o 
   9   1  -7      189.85      179.81     11.85 o 
  10   1  -7       34.57       27.72      6.95 o 
  11   1  -7       34.39       26.94      9.45 o 
  12   1  -7       32.07       37.13      8.14 o 
   1   2  -7     1763.36     1942.60     16.39 o 
   2   2  -7      291.09      272.28      4.10 o 
   3   2  -7       26.79       19.58      1.64 o 
   4   2  -7      745.29      731.42      9.49 o 
   5   2  -7     2515.38     2546.47     34.25 o 
   6   2  -7      839.64      800.86     15.43 o 
   7   2  -7       17.22       12.02      4.00 o 
   8   2  -7       69.08       62.92      7.44 o 
   9   2  -7        2.81        1.85      5.09 o 
  10   2  -7      183.72      193.67     12.84 o 
  11   2  -7      185.85      206.66     14.39 o 
  12   2  -7      141.07      171.79     15.22 o 
   0   3  -7     1702.99     1521.91     18.80 o 
   1   3  -7      202.44      198.31      3.22 o 
   2   3  -7      114.52      136.46      3.96 o 
   3   3  -7      192.00      185.11      4.01 o 
   4   3  -7      159.84      180.52      4.47 o 
   5   3  -7      833.46      887.18     13.50 o 
   6   3  -7      407.78      414.90     10.47 o 
   7   3  -7      474.32      456.60     17.77 o 
   8   3  -7       15.08       25.27      5.59 o 
   9   3  -7      131.54      135.12     10.72 o 
  10   3  -7        1.27        1.81      4.49 o 
  11   3  -7      134.86      136.44     12.04 o 
  12   3  -7       38.94       47.93     14.64 o 
   1   4  -7     1293.53     1298.30     12.25 o 
   2   4  -7      847.62      821.59     10.46 o 
   3   4  -7      543.28      534.78      7.52 o 
   4   4  -7      197.59      198.49      5.04 o 
   5   4  -7      648.19      609.98     10.73 o 
   6   4  -7      253.20      235.16      7.73 o 
   7   4  -7       64.49       68.28      7.16 o 
   8   4  -7      100.23      102.18      8.93 o 
   9   4  -7       51.72       50.06      7.61 o 
  10   4  -7       82.58       80.40     17.68 o 
  11   4  -7      389.78      440.88     19.83 o 
  12   4  -7        7.13        7.23      8.47 o 
   0   5  -7     2418.74     2685.76     30.46 o 
   1   5  -7      897.26      910.09      8.61 o 
   2   5  -7      828.73      866.80      9.74 o 
   3   5  -7      449.31      433.24      6.60 o 
   4   5  -7      420.58      421.55      7.32 o 
   5   5  -7     1273.19     1245.12     17.32 o 
   6   5  -7      302.64      299.07      8.82 o 
   7   5  -7      418.97      398.40     13.10 o 
   8   5  -7      167.42      176.50     10.90 o 
   9   5  -7       99.54      104.41     12.62 o 
  10   5  -7       15.72       11.05      5.39 o 
  11   5  -7      148.66      180.14     19.59 o 
  12   5  -7       40.47       56.03     13.99 o 
   1   6  -7      163.40      184.39      3.26 o 
   2   6  -7      849.03      866.44      9.76 o 
   3   6  -7      350.53      352.16      6.83 o 
   4   6  -7     2407.99     2487.01     28.20 o 
   5   6  -7      268.83      228.40      6.25 o 
   6   6  -7      550.10      528.05     12.24 o 
   7   6  -7      129.23      104.88      8.21 o 
   8   6  -7      884.75      901.89     26.15 o 
   9   6  -7       19.60       18.91      8.33 o 
  10   6  -7       87.86       68.15     13.29 o 
  11   6  -7      278.38      281.73     23.82 o 
  12   6  -7      246.46      275.63     23.70 o 
   0   7  -7      162.50      176.50      5.62 o 
   1   7  -7       33.68       35.03      1.46 o 
   2   7  -7      381.07      369.93      5.54 o 
   3   7  -7       20.54       26.26      2.24 o 
   4   7  -7      209.44      238.57      5.91 o 
   5   7  -7      297.24      291.36      7.89 o 
   6   7  -7      399.00      356.45     12.80 o 
   7   7  -7      139.61      120.25      9.32 o 
   8   7  -7      205.76      221.80     18.28 o 
   9   7  -7      331.88      297.64     21.65 o 
  10   7  -7      178.02      200.02     18.82 o 
  11   7  -7       85.90       91.50     15.31 o 
  12   7  -7      146.40      138.99     18.95 o 
   1   8  -7     2288.41     2291.62     19.00 o 
   2   8  -7      176.45      141.45      3.17 o 
   3   8  -7       22.65       23.86      2.19 o 
   4   8  -7        0.43       -0.56      2.50 o 
   5   8  -7     1099.13     1118.58     18.08 o 
   6   8  -7      662.95      621.74     49.00 o 
   7   8  -7      174.49      191.80     24.80 o 
   8   8  -7      291.03      265.35     20.15 o 
   9   8  -7       18.40       20.27      8.47 o 
  10   8  -7      154.22      205.39     19.31 o 
  11   8  -7      195.35      198.53     20.57 o 
  12   8  -7      137.14      160.28     20.19 o 
   0   9  -7     5717.46     5855.14     56.87 o 
   1   9  -7      706.89      724.31      8.04 o 
   2   9  -7      293.85      282.98      5.32 o 
   3   9  -7      669.23      667.83     10.67 o 
   4   9  -7     3525.91     3369.66     39.89 o 
   5   9  -7       45.93       48.70      4.05 o 
   6   9  -7     1380.20     1428.89     26.85 o 
   7   9  -7      165.18      157.80     15.21 o 
   8   9  -7      221.02      236.99     12.95 o 
   9   9  -7       78.07       64.39     12.50 o 
  10   9  -7      286.94      284.70     23.01 o 
  11   9  -7      513.18      514.26     31.96 o 
  12   9  -7       55.95       66.97     20.48 o 
   1  10  -7      672.19      724.11      8.82 o 
   2  10  -7       58.23       49.41      2.49 o 
   3  10  -7      513.08      498.67      9.70 o 
   4  10  -7       79.30       71.40      3.78 o 
   5  10  -7      214.20      251.35      8.38 o 
   6  10  -7      295.02      308.43      9.22 o 
   7  10  -7      363.98      364.97     15.90 o 
   8  10  -7       99.65       97.88      9.25 o 
   9  10  -7      420.33      426.16     26.48 o 
  10  10  -7      362.47      359.42     25.85 o 
  11  10  -7      132.57      143.18     28.31 o 
  12  10  -7       84.41      101.87     12.15 o 
   0  11  -7      803.07      828.96     13.36 o 
   1  11  -7      244.01      270.52      4.54 o 
   2  11  -7       48.97       49.42      2.56 o 
   3  11  -7     1422.02     1398.07     16.55 o 
   4  11  -7       11.82       14.64      2.28 o 
   5  11  -7      424.13      400.89     10.78 o 
   6  11  -7      172.10      139.88      7.73 o 
   7  11  -7      528.90      512.14     19.45 o 
   8  11  -7      632.75      629.17     22.42 o 
   9  11  -7       42.49       30.66      9.40 o 
  10  11  -7       12.10        4.43      5.55 o 
  11  11  -7      133.64      127.87     13.06 o 
  12  11  -7      139.19      134.99     13.62 o 
   1  12  -7      172.82      178.02      3.41 o 
   2  12  -7       90.68       90.14      3.39 o 
   3  12  -7      447.95      459.00      7.59 o 
   4  12  -7      273.96      243.32      8.06 o 
   5  12  -7      106.89       82.30      7.44 o 
   6  12  -7      101.08       93.40      6.09 o 
   7  12  -7       75.72       68.39      8.03 o 
   8  12  -7      437.20      462.64     19.24 o 
   9  12  -7      365.49      410.09     42.74 o 
  10  12  -7       76.78       79.00     10.18 o 
  11  12  -7       32.89       37.18      8.63 o 
  12  12  -7       41.11       20.69     14.32 o 
   0  13  -7     1891.42     1835.31     25.28 o 
   1  13  -7      862.14      843.23     10.08 o 
   2  13  -7      764.30      743.20     10.96 o 
   3  13  -7     1142.76     1126.50     14.22 o 
   4  13  -7       26.07       15.68      3.35 o 
   5  13  -7      342.46      280.10      9.77 o 
   6  13  -7       65.01       69.65      5.54 o 
   7  13  -7      719.01      700.02     17.36 o 
   8  13  -7      216.20      222.75     11.19 o 
   9  13  -7      352.40      368.51     18.09 o 
  10  13  -7       94.32       90.12     10.91 o 
  11  13  -7        3.37        8.96      6.06 o 
   1  14  -7     1607.62     1545.45     17.35 o 
   2  14  -7      369.26      341.82      6.92 o 
   3  14  -7      116.12      121.70      3.69 o 
   4  14  -7      739.00      731.73     16.15 o 
   5  14  -7      917.48      920.88     17.32 o 
   6  14  -7       33.48       25.50      3.94 o 
   7  14  -7       15.91        7.21      3.09 o 
   8  14  -7      477.07      477.48     16.49 o 
   9  14  -7      455.52      420.65     23.62 o 
  10  14  -7       96.78       98.55     11.48 o 
  11  14  -7      155.14      178.15     14.77 o 
   0  15  -7      449.38      427.90      9.11 o 
   1  15  -7      262.76      246.47      5.42 o 
   2  15  -7      196.57      208.84      5.88 o 
   3  15  -7     1135.39     1057.42     15.02 o 
   4  15  -7       71.75       83.63      4.50 o 
   5  15  -7       50.58       47.00      4.21 o 
   6  15  -7        1.57        4.01      2.48 o 
   7  15  -7       72.52       72.31      5.48 o 
   8  15  -7        4.29       -3.95      4.23 o 
   9  15  -7      315.73      314.87     17.32 o 
  10  15  -7       93.88       92.16     11.18 o 
  11  15  -7      123.87      133.96     13.47 o 
   1  16  -7       91.33       95.44      3.59 o 
   2  16  -7      429.70      436.16      8.65 o 
   3  16  -7      182.68      198.74      7.11 o 
   4  16  -7       25.96       32.38      4.36 o 
   5  16  -7      120.43      117.38      6.14 o 
   6  16  -7       28.88       28.51      4.07 o 
   7  16  -7        2.56        2.27      2.76 o 
   8  16  -7       98.14       93.45     10.18 o 
   9  16  -7       59.22       65.99      9.53 o 
  10  16  -7      165.74      151.27     13.58 o 
  11  16  -7       10.84       15.50      7.13 o 
   0  17  -7      993.13      962.04     17.11 o 
   1  17  -7     2470.72     2451.48     28.22 o 
   2  17  -7       56.38       47.78      4.39 o 
   3  17  -7      892.92      848.21     12.56 o 
   4  17  -7      245.63      267.16      7.60 o 
   5  17  -7      138.46      128.90      6.48 o 
   6  17  -7      361.62      369.61     10.96 o 
   7  17  -7      115.12      122.55     13.17 o 
   8  17  -7      113.36      107.81     16.18 o 
   9  17  -7      540.49      612.22     24.58 o 
  10  17  -7      162.87      180.48     14.79 o 
  11  17  -7       20.13       26.34      8.62 o 
   1  18  -7      434.36      433.50      8.41 o 
   2  18  -7      137.75      149.02      5.38 o 
   3  18  -7      132.52      127.05      5.31 o 
   4  18  -7       84.01       90.44      8.43 o 
   5  18  -7      999.21     1012.00     16.66 o 
   6  18  -7      131.55      110.09      6.69 o 
   7  18  -7       89.98       89.75     10.63 o 
   8  18  -7      499.91      506.52     15.79 o 
   9  18  -7       88.19       97.82     11.37 o 
  10  18  -7      118.31      133.71     19.04 o 
   0  19  -7      480.41      472.94     10.53 o 
   1  19  -7      572.98      560.17     10.07 o 
   2  19  -7        3.84        0.82      2.19 o 
   3  19  -7      712.29      711.57     12.63 o 
   4  19  -7       60.05       54.82      4.80 o 
   5  19  -7      227.59      227.10      7.98 o 
   6  19  -7       87.40       85.96      5.46 o 
   7  19  -7      157.98      176.91      9.41 o 
   8  19  -7      296.67      309.83     12.49 o 
   9  19  -7       48.13       37.88      8.27 o 
  10  19  -7       37.28       51.21      9.62 o 
   1  20  -7      156.44      148.66      5.62 o 
   2  20  -7       80.39       71.12      4.11 o 
   3  20  -7      200.82      189.27      7.19 o 
   4  20  -7       49.28       42.31      4.49 o 
   5  20  -7        2.81        4.53      2.75 o 
   6  20  -7        1.36        0.16      2.64 o 
   7  20  -7       37.70       30.29      4.21 o 
   8  20  -7      337.96      365.96     11.38 o 
   9  20  -7      177.02      188.64     13.70 o 
  10  20  -7      395.16      398.09     21.08 o 
   0  21  -7      540.53      557.45     17.19 o 
   1  21  -7       44.72       38.62      3.10 o 
   2  21  -7      347.69      355.44      8.72 o 
   3  21  -7      311.01      346.61     11.21 o 
   4  21  -7       76.19       94.42      6.09 o 
   5  21  -7      116.63      124.46     12.04 o 
   6  21  -7      263.20      275.10     10.39 o 
   7  21  -7       10.87        9.32      3.40 o 
   8  21  -7       87.10       85.49      6.24 o 
   9  21  -7      168.06      167.20     10.17 o 
  10  21  -7      113.88      110.00     12.93 o 
   1  22  -7     1159.30     1181.63     17.18 o 
   2  22  -7       22.43       19.94      2.85 o 
   3  22  -7      473.58      495.31     10.52 o 
   4  22  -7      169.05      175.92      8.10 o 
   5  22  -7      383.79      391.15     16.20 o 
   6  22  -7      241.43      245.81     15.49 o 
   7  22  -7      103.86      122.53      9.89 o 
   8  22  -7      216.12      208.08      9.03 o 
   9  22  -7      142.19      142.56      8.10 o 
   0  23  -7     1071.43     1072.07     26.80 o 
   1  23  -7        9.23       10.57      2.48 o 
   2  23  -7       11.81       15.13      2.71 o 
   3  23  -7      235.70      234.82      8.75 o 
   4  23  -7      463.86      458.30     13.30 o 
   5  23  -7       67.85       68.69     17.64 o 
   6  23  -7      414.83      428.31     17.23 o 
   7  23  -7       94.65       78.65      8.67 o 
   8  23  -7       92.71      102.23      9.94 o 
   9  23  -7       28.66       22.14      5.76 o 
   1  24  -7      145.54      143.46      7.40 o 
   2  24  -7      119.65      122.57      8.96 o 
   3  24  -7       53.14       47.19      5.25 o 
   4  24  -7        5.59        4.79      3.20 o 
   5  24  -7      228.28      225.44     12.19 o 
   6  24  -7        6.15       10.77      4.83 o 
   7  24  -7      384.59      403.61     29.96 o 
   8  24  -7      276.87      297.64     16.86 o 
   9  24  -7        1.45       -2.67      8.22 o 
   0  25  -7      311.35      288.98     25.24 o 
   1  25  -7       19.14       14.11      5.04 o 
   2  25  -7       46.28       44.26      3.83 o 
   3  25  -7       87.56      106.07      8.52 o 
   4  25  -7        3.46        6.58      3.40 o 
   5  25  -7        5.45        8.01      4.66 o 
   6  25  -7      250.12      258.84     13.86 o 
   7  25  -7      156.90      159.30     12.06 o 
   8  25  -7       34.91       24.87      8.91 o 
   1  26  -7      106.72      114.67      6.95 o 
   2  26  -7      823.50      855.66     15.70 o 
   3  26  -7       88.94       90.57      6.45 o 
   4  26  -7      368.81      371.67     12.46 o 
   5  26  -7      261.43      267.85     13.44 o 
   6  26  -7       83.73       61.56      8.10 o 
   7  26  -7       11.78        8.65      5.23 o 
   8  26  -7       74.92       66.18      9.07 o 
   0  27  -7      255.72      244.58     13.26 o 
   1  27  -7      293.38      301.80     10.88 o 
   2  27  -7        4.22        1.64      2.42 o 
   3  27  -7      113.72      119.29      7.85 o 
   4  27  -7      338.41      353.40     12.33 o 
   5  27  -7       22.79       28.63      6.19 o 
   6  27  -7      133.80      140.46     19.82 o 
   7  27  -7      179.15      174.62     12.54 o 
   1  28  -7       66.47       61.67      8.70 o 
   2  28  -7       22.60       16.37      3.95 o 
   3  28  -7        2.06        0.49      3.13 o 
   4  28  -7      401.97      390.13     13.14 o 
   5  28  -7      140.86      148.85      8.83 o 
   6  28  -7       19.46       19.26      6.07 o 
   7  28  -7       15.43       19.45     11.25 o 
   0  29  -7       53.49       43.96      6.66 o 
   1  29  -7      117.39      115.54     10.90 o 
   2  29  -7        3.41        2.42      3.12 o 
   3  29  -7       61.85       58.84      5.77 o 
   4  29  -7       51.78       55.71      6.05 o 
   5  29  -7       77.08       74.44      6.91 o 
   6  29  -7       40.24       39.69      7.38 o 
   1  30  -7       41.58       37.08      5.08 o 
   2  30  -7      225.04      228.32     12.86 o 
   3  30  -7      148.98      143.88     11.59 o 
   4  30  -7       62.48       69.44      6.55 o 
   5  30  -7       17.04       19.38      4.80 o 
   0  31  -7       10.98       12.69      5.91 o 
   1  31  -7       84.06       93.39      7.06 o 
   2  31  -7      400.72      412.16     13.30 o 
   3  31  -7      482.31      489.81     20.40 o 
   4  31  -7       74.84       89.32      9.65 o 
   1  32  -7       68.23       67.48      6.56 o 
   2  32  -7      248.15      281.45     15.27 o 
   3  32  -7      122.91      119.13     19.66 o 
   0  33  -7      394.75      444.47     23.11 o 
   1  33  -7       33.23       36.56      5.41 o 
   0   0  -6     2527.50     2566.88     46.16 o 
   2   0  -6      527.73      546.86     10.14 o 
   4   0  -6      306.40      347.01      7.89 o 
   6   0  -6     2124.59     1978.58     52.99 o 
   8   0  -6      206.40      213.61     16.16 o 
  10   0  -6      467.64      529.74     28.67 o 
  12   0  -6      262.98      300.07     23.29 o 
   1   1  -6      544.96      559.52      5.91 o 
   2   1  -6     1376.42     1518.16     15.24 o 
   3   1  -6      934.23      974.28     10.95 o 
   4   1  -6       73.29       86.18      3.07 o 
   5   1  -6       40.20       35.04      2.74 o 
   6   1  -6       75.47       82.89      4.05 o 
   7   1  -6        9.54        8.53      2.91 o 
   8   1  -6     1301.50     1302.43     32.00 o 
   9   1  -6        3.21        0.85      3.46 o 
  10   1  -6       10.76       16.10      5.21 o 
  11   1  -6       39.86       33.75      7.43 o 
  12   1  -6       78.75       88.46     19.26 o 
   0   2  -6     4162.98     4104.82     50.47 o 
   1   2  -6      212.66      189.07      2.93 o 
   2   2  -6      944.87      971.02     10.71 o 
   3   2  -6     5978.14     6191.51     53.26 o 
   4   2  -6     1266.89     1273.83     15.22 o 
   5   2  -6       55.23       65.36      3.44 o 
   6   2  -6     2878.69     2823.06     43.02 o 
   7   2  -6      413.12      383.71     11.01 o 
   8   2  -6       57.61       46.54      6.54 o 
   9   2  -6      224.77      240.81     22.55 o 
  10   2  -6       79.67       87.85      9.21 o 
  11   2  -6      102.40      138.11     32.94 o 
  12   2  -6      126.40      141.03     12.18 o 
   1   3  -6     1402.36     1378.49     12.15 o 
   2   3  -6      434.29      505.24      5.86 o 
   3   3  -6      178.77      169.33      4.13 o 
   4   3  -6      349.77      332.54      6.06 o 
   5   3  -6     3614.97     3542.47     40.12 o 
   6   3  -6      190.01      206.75      6.97 o 
   7   3  -6      281.02      286.53      9.47 o 
   8   3  -6      346.68      343.17     16.43 o 
   9   3  -6      675.24      676.45     22.31 o 
  10   3  -6        1.85        0.44      7.39 o 
  11   3  -6      585.93      621.12     23.31 o 
  12   3  -6       82.07       99.70     10.87 o 
  13   3  -6       45.09       59.75     14.00 o 
   0   4  -6     2370.59     2513.75     32.09 o 
   1   4  -6       65.16       61.56      1.76 o 
   2   4  -6     1509.57     1504.76     13.87 o 
   3   4  -6     2295.33     2353.78     24.45 o 
   4   4  -6     1115.08     1142.27     13.95 o 
   5   4  -6       15.18       15.96      3.40 o 
   6   4  -6      551.22      574.25     12.35 o 
   7   4  -6      318.52      303.17      8.48 o 
   8   4  -6      213.29      229.63     18.48 o 
   9   4  -6      143.30      140.60     10.51 o 
  10   4  -6       26.59       26.96      6.54 o 
  11   4  -6      409.60      388.94     18.38 o 
  12   4  -6       41.88       44.00     12.24 o 
  13   4  -6       18.03       11.58      9.90 o 
   1   5  -6      910.53      942.63      8.57 o 
   2   5  -6      590.18      609.60      7.35 o 
   3   5  -6      203.52      208.05      4.99 o 
   4   5  -6      467.00      454.16      7.30 o 
   5   5  -6     2833.65     2695.99     35.75 o 
   6   5  -6      516.47      510.39     10.35 o 
   7   5  -6        6.31        6.97      2.35 o 
   8   5  -6      241.65      252.44     12.90 o 
   9   5  -6      496.56      526.72     19.43 o 
  10   5  -6       87.01       83.20      9.22 o 
  11   5  -6        2.93       10.65      7.80 o 
  12   5  -6       45.44       60.69     13.51 o 
  13   5  -6       11.07        2.99      8.77 o 
   0   6  -6     3247.82     3455.32     38.07 o 
   1   6  -6     5194.05     5490.73     45.62 o 
   2   6  -6       41.56       35.40      1.57 o 
   3   6  -6      884.62      795.22     11.24 o 
   4   6  -6       95.13       87.15      3.95 o 
   5   6  -6      962.63      920.72     12.73 o 
   6   6  -6      532.32      479.88     10.10 o 
   7   6  -6      710.77      698.91     15.13 o 
   8   6  -6      217.70      205.55      9.65 o 
   9   6  -6      133.37      142.31     15.46 o 
  10   6  -6       11.37       12.52      7.80 o 
  11   6  -6       94.87       77.88     13.98 o 
  12   6  -6      181.42      228.71     21.53 o 
  13   6  -6       75.40       68.18     11.18 o 
   1   7  -6      255.39      311.76      4.26 o 
   2   7  -6     1485.63     1411.39     14.39 o 
   3   7  -6      439.40      468.86      8.07 o 
   4   7  -6      919.71      938.15     15.26 o 
   5   7  -6       53.85       68.89      3.55 o 
   6   7  -6        3.06       -0.20      1.98 o 
   7   7  -6       51.41       44.14      4.97 o 
   8   7  -6     1167.97     1194.92     26.13 o 
   9   7  -6      125.47      121.52     14.78 o 
  10   7  -6      298.12      275.31     21.21 o 
  11   7  -6       19.18       22.32      9.24 o 
  12   7  -6       34.03       48.04     12.99 o 
  13   7  -6       17.14        9.71      7.21 o 
   0   8  -6     1872.50     1955.89     25.10 o 
   1   8  -6     1064.68     1107.79     10.72 o 
   2   8  -6       58.92       50.66      2.19 o 
   3   8  -6     1499.81     1565.20     18.98 o 
   4   8  -6     1734.98     1715.35     21.81 o 
   5   8  -6      565.07      556.18     10.94 o 
   6   8  -6      499.16      490.65     12.94 o 
   7   8  -6      110.86      115.05      7.28 o 
   8   8  -6       13.18        8.56      4.25 o 
   9   8  -6      608.84      605.42     30.91 o 
  10   8  -6      274.34      267.39     21.60 o 
  11   8  -6       31.12       23.75     10.15 o 
  12   8  -6        6.93        7.71      6.37 o 
   1   9  -6      859.48      896.86      9.66 o 
   2   9  -6     1755.79     1782.01     19.78 o 
   3   9  -6      523.43      549.38     10.65 o 
   4   9  -6      180.80      138.73      5.05 o 
   5   9  -6      451.31      464.63      9.92 o 
   6   9  -6      161.20      136.03      6.84 o 
   7   9  -6      310.12      299.65     14.50 o 
   8   9  -6       69.80       49.81      9.95 o 
   9   9  -6       25.39       10.51      6.83 o 
  10   9  -6       97.22       86.01     14.09 o 
  11   9  -6       26.19       31.06     12.77 o 
  12   9  -6       79.74       84.72     11.35 o 
   0  10  -6      402.72      359.54      7.44 o 
   1  10  -6      187.77      187.56      3.61 o 
   2  10  -6       89.51       74.25      2.87 o 
   3  10  -6      382.76      378.81      7.80 o 
   4  10  -6      908.06      880.94     14.82 o 
   5  10  -6      287.75      287.09      7.71 o 
   6  10  -6     1208.81     1184.73     22.81 o 
   7  10  -6       37.46       36.14      5.89 o 
   8  10  -6      460.40      432.00     17.62 o 
   9  10  -6      126.11      116.99     14.90 o 
  10  10  -6        1.56        1.56      6.79 o 
  11  10  -6      203.95      220.83     17.77 o 
  12  10  -6      259.50      280.73     17.60 o 
   1  11  -6     1480.28     1453.77     14.18 o 
   2  11  -6     2055.12     1944.43     26.71 o 
   3  11  -6       66.07       51.55      2.18 o 
   4  11  -6      529.40      498.28     12.84 o 
   5  11  -6      830.58      758.76     17.19 o 
   6  11  -6       36.98       41.18      5.21 o 
   7  11  -6      470.90      458.67     17.76 o 
   8  11  -6       72.23       77.46      8.53 o 
   9  11  -6       80.64       69.05     12.54 o 
  10  11  -6      169.19      187.19     13.78 o 
  11  11  -6      386.62      401.81     20.33 o 
  12  11  -6       43.79       46.79     15.65 o 
   0  12  -6      195.96      193.79      5.35 o 
   1  12  -6      211.13      219.10      3.54 o 
   2  12  -6      180.68      166.95      3.68 o 
   3  12  -6     2971.48     2996.89     31.47 o 
   4  12  -6      113.84      115.32      4.96 o 
   5  12  -6      616.62      531.77     11.30 o 
   6  12  -6      106.16       99.25      5.98 o 
   7  12  -6      179.98      157.98     10.71 o 
   8  12  -6       71.09       75.85      7.08 o 
   9  12  -6      239.98      258.50     11.90 o 
  10  12  -6       37.04       45.07      8.64 o 
  11  12  -6       50.46       28.43      8.08 o 
  12  12  -6       57.31       49.11      9.51 o 
   1  13  -6      299.05      284.06      5.40 o 
   2  13  -6      303.84      313.54      5.33 o 
   3  13  -6       70.76       57.87      2.42 o 
   4  13  -6      161.05      140.51      4.95 o 
   5  13  -6      260.34      250.43      6.86 o 
   6  13  -6       45.07       37.63      3.82 o 
   7  13  -6       66.74       46.87      5.80 o 
   8  13  -6      252.67      229.20     12.68 o 
   9  13  -6      120.72      122.72     11.04 o 
  10  13  -6      271.88      271.03     16.14 o 
  11  13  -6       48.28       43.22     10.19 o 
  12  13  -6        7.92       12.00      6.95 o 
   0  14  -6     2773.74     2742.93     41.31 o 
   1  14  -6     1882.66     1882.27     21.65 o 
   2  14  -6      138.84      128.93      3.41 o 
   3  14  -6      855.29      840.44     10.29 o 
   4  14  -6       89.75       68.59      3.84 o 
   5  14  -6       38.51       27.02      3.12 o 
   6  14  -6      103.17      109.86      5.90 o 
   7  14  -6      105.22       89.53      7.35 o 
   8  14  -6      193.89      193.02     13.10 o 
   9  14  -6       75.48       75.45     10.03 o 
  10  14  -6       50.68       57.33     14.70 o 
  11  14  -6      292.85      291.78     28.56 o 
  12  14  -6        9.83        8.66      6.67 o 
   1  15  -6     3337.69     3278.92     31.83 o 
   2  15  -6      451.13      458.48      6.85 o 
   3  15  -6      414.98      368.60      6.24 o 
   4  15  -6      128.41      104.47      4.62 o 
   5  15  -6     1869.45     1791.21     27.19 o 
   6  15  -6       93.36       95.55      5.59 o 
   7  15  -6       42.38       41.89      5.06 o 
   8  15  -6      317.46      336.85     19.90 o 
   9  15  -6       46.42       45.48      8.11 o 
  10  15  -6       66.96       74.41     11.01 o 
  11  15  -6      216.61      228.94     16.52 o 
   0  16  -6     6547.75     6554.07     77.10 o 
   1  16  -6      792.15      811.23     13.66 o 
   2  16  -6      206.13      197.51      5.19 o 
   3  16  -6       81.56       72.89      2.72 o 
   4  16  -6      901.21      848.35     14.86 o 
   5  16  -6       47.96       40.07      3.97 o 
   6  16  -6     1166.18     1153.83     20.88 o 
   7  16  -6       99.33      103.10     10.69 o 
   8  16  -6       31.35       12.40      5.73 o 
   9  16  -6       34.75       39.39      8.06 o 
  10  16  -6      164.66      189.47     14.65 o 
  11  16  -6        4.81       16.81      6.84 o 
   1  17  -6      842.41      842.79     11.45 o 
   2  17  -6      189.55      199.67      4.98 o 
   3  17  -6      531.77      516.21     10.22 o 
   4  17  -6      123.22      124.11      5.01 o 
   5  17  -6      358.33      344.23      9.97 o 
   6  17  -6      448.72      472.27     12.31 o 
   7  17  -6      168.24      175.01      7.92 o 
   8  17  -6      449.09      442.34     19.57 o 
   9  17  -6       48.06       47.30      8.51 o 
  10  17  -6        9.71       20.25      9.23 o 
  11  17  -6      579.11      596.41     25.85 o 
   0  18  -6      947.78      948.39     15.84 o 
   1  18  -6      339.86      309.56      6.65 o 
   2  18  -6      621.52      613.80      9.85 o 
   3  18  -6      396.97      393.98      8.06 o 
   4  18  -6      420.39      398.43      9.01 o 
   5  18  -6       54.15       56.83      3.97 o 
   6  18  -6       77.35       77.29      5.52 o 
   7  18  -6       41.36       41.31      5.23 o 
   8  18  -6      147.54      157.92     10.17 o 
   9  18  -6      151.94      153.00     13.18 o 
  10  18  -6       10.81        7.77     10.75 o 
  11  18  -6       19.22        6.76      6.55 o 
   1  19  -6      335.02      347.86      7.50 o 
   2  19  -6     2860.08     2776.75     35.26 o 
   3  19  -6      148.60      142.13      5.28 o 
   4  19  -6      150.54      131.22     10.19 o 
   5  19  -6      114.74      113.66      5.34 o 
   6  19  -6      193.00      197.80      9.50 o 
   7  19  -6      126.53      124.71      8.70 o 
   8  19  -6      299.14      277.00     14.65 o 
   9  19  -6       15.82       14.41      6.53 o 
  10  19  -6        9.44        6.61      7.08 o 
  11  19  -6       86.85       82.34     19.30 o 
   0  20  -6      736.73      707.61     13.81 o 
   1  20  -6      347.62      339.47      7.93 o 
   2  20  -6       23.57       18.87      2.63 o 
   3  20  -6      742.51      728.22     12.15 o 
   4  20  -6      360.55      375.91     15.08 o 
   5  20  -6      198.17      192.02     10.88 o 
   6  20  -6        4.33        5.74      2.84 o 
   7  20  -6      465.11      482.11     12.43 o 
   8  20  -6      186.94      181.03      8.27 o 
   9  20  -6      236.13      231.66     15.84 o 
  10  20  -6       80.72      103.37     12.27 o 
   1  21  -6      901.23      873.96     13.70 o 
   2  21  -6      221.00      225.00      6.77 o 
   3  21  -6       15.86       17.86      2.64 o 
   4  21  -6      403.96      422.92     10.99 o 
   5  21  -6      145.12      123.78      8.85 o 
   6  21  -6        5.46        4.12      3.50 o 
   7  21  -6      590.93      606.57     15.70 o 
   8  21  -6      871.44      867.20     21.58 o 
   9  21  -6      219.99      225.80      9.39 o 
  10  21  -6      251.98      266.40     17.74 o 
   0  22  -6      980.58      917.03     23.85 o 
   1  22  -6      246.39      250.30      6.62 o 
   2  22  -6       92.44       77.87      4.37 o 
   3  22  -6       85.24       93.80      4.39 o 
   4  22  -6       66.74       56.20      4.67 o 
   5  22  -6       76.42       72.77      9.01 o 
   6  22  -6      230.37      220.49     15.42 o 
   7  22  -6      135.03      147.03      8.98 o 
   8  22  -6       28.86       26.76      4.51 o 
   9  22  -6       22.61       21.77      4.55 o 
  10  22  -6       40.66       29.69      8.79 o 
   1  23  -6      159.49      168.64      7.22 o 
   2  23  -6      189.93      195.64      6.59 o 
   3  23  -6      105.00      103.31      4.66 o 
   4  23  -6      450.08      460.32     16.02 o 
   5  23  -6       64.83       65.47      7.34 o 
   6  23  -6      303.30      314.52     14.46 o 
   7  23  -6        5.74        3.79      4.53 o 
   8  23  -6      133.66      129.45     14.40 o 
   9  23  -6      232.35      242.05     12.07 o 
   0  24  -6      182.09      210.51     10.90 o 
   1  24  -6       36.77       39.93      3.23 o 
   2  24  -6      509.57      486.31     10.89 o 
   3  24  -6      546.74      544.41     11.57 o 
   4  24  -6      129.33      122.48      7.17 o 
   5  24  -6      212.67      208.44     11.81 o 
   6  24  -6      156.52      170.72     11.24 o 
   7  24  -6      101.01       97.41     13.56 o 
   8  24  -6       72.31       76.60      7.65 o 
   9  24  -6      345.95      352.40     14.51 o 
   1  25  -6      187.01      192.48      7.53 o 
   2  25  -6      579.72      575.38     14.26 o 
   3  25  -6       15.08       14.61      2.80 o 
   4  25  -6      900.60      899.22     20.13 o 
   5  25  -6       94.61       93.77      8.54 o 
   6  25  -6      318.20      307.08     14.79 o 
   7  25  -6      153.00      149.04     14.53 o 
   8  25  -6      219.87      234.94     14.18 o 
   9  25  -6       16.01       17.89     16.90 o 
   0  26  -6      522.42      545.55     31.25 o 
   1  26  -6       69.50       62.14      5.31 o 
   2  26  -6       29.48       30.91      3.97 o 
   3  26  -6      331.75      343.66     10.84 o 
   4  26  -6      106.14      104.28      7.53 o 
   5  26  -6       95.20       81.83      8.36 o 
   6  26  -6      174.30      172.20     11.74 o 
   7  26  -6       35.75       22.31      6.15 o 
   8  26  -6       87.25       85.49      9.73 o 
   1  27  -6       38.94       29.58      4.38 o 
   2  27  -6       30.63       24.44      3.33 o 
   3  27  -6      161.64      168.07      8.97 o 
   4  27  -6      267.50      268.78     10.57 o 
   5  27  -6       46.34       55.86      7.53 o 
   6  27  -6       50.95       42.61      7.26 o 
   7  27  -6       89.44       92.92      9.84 o 
   8  27  -6       52.52       56.61      8.73 o 
   0  28  -6      538.82      541.94     18.96 o 
   1  28  -6      120.41      119.18      6.60 o 
   2  28  -6      108.75      104.84      5.46 o 
   3  28  -6       62.19       57.48      7.07 o 
   4  28  -6      443.55      475.94     14.32 o 
   5  28  -6       84.46       85.63      8.73 o 
   6  28  -6      207.65      212.46     14.75 o 
   7  28  -6       26.43       20.67      8.01 o 
   1  29  -6      433.53      443.50     13.57 o 
   2  29  -6      326.28      359.20     12.10 o 
   3  29  -6        7.30        7.20      4.35 o 
   4  29  -6        4.55        1.83      3.32 o 
   5  29  -6       83.11       89.31      9.09 o 
   6  29  -6       87.89       98.55     11.53 o 
   0  30  -6      453.32      471.39     18.05 o 
   1  30  -6        5.66        2.38      5.95 o 
   2  30  -6       96.57      105.00     11.90 o 
   3  30  -6       68.81       62.26      7.26 o 
   4  30  -6       14.73       11.31      4.53 o 
   5  30  -6       74.40       74.50      6.93 o 
   6  30  -6      120.48      117.71     10.43 o 
   1  31  -6       26.85       23.14      4.65 o 
   2  31  -6      154.50      157.49     11.79 o 
   3  31  -6      109.29      119.92     36.33 o 
   4  31  -6       27.93       26.50      4.98 o 
   5  31  -6       36.94       32.34      5.61 o 
   0  32  -6      480.59      492.91     19.05 o 
   1  32  -6      123.52      138.74      8.72 o 
   2  32  -6       13.40        7.98      3.82 o 
   3  32  -6       23.38       18.56      6.96 o 
   4  32  -6      313.05      331.36     12.49 o 
   1  33  -6      248.09      259.95     11.14 o 
   2  33  -6      482.05      528.81     28.82 o 
   3  33  -6        8.59        4.95      5.43 o 
   2   0  -5     1298.28     1273.46     22.30 o 
   4   0  -5     4981.38     4936.89     75.57 o 
   6   0  -5     1544.07     1461.40     38.58 o 
   8   0  -5      931.97      895.43     35.36 o 
  10   0  -5      325.97      321.61     21.74 o 
  12   0  -5       12.03       18.03      8.82 o 
   0   1  -5     4062.10     4095.33     49.89 o 
   1   1  -5      300.85      311.48      3.90 o 
   2   1  -5     1123.00     1129.89     12.89 o 
   3   1  -5     8081.14     8642.56     87.93 o 
   4   1  -5     2461.28     2574.76     29.44 o 
   5   1  -5      714.71      689.56     11.43 o 
   6   1  -5       18.66       11.20      2.16 o 
   7   1  -5       79.66       70.83      5.29 o 
   8   1  -5      174.34      161.17      9.60 o 
   9   1  -5      207.99      207.01     11.73 o 
  10   1  -5      195.42      193.63     11.90 o 
  11   1  -5       22.99       27.47      6.66 o 
  12   1  -5      103.35      114.33     11.01 o 
   1   2  -5     3859.83     4086.43     30.87 o 
   2   2  -5     3414.00     3410.88     32.99 o 
   3   2  -5     1220.96     1241.46     15.94 o 
   4   2  -5     1133.46     1046.94     14.39 o 
   5   2  -5     2131.64     2072.44     23.16 o 
   6   2  -5     1141.10     1118.35     17.76 o 
   7   2  -5      581.34      541.60     13.85 o 
   8   2  -5      274.08      269.76     12.44 o 
   9   2  -5      790.97      819.96     38.95 o 
  10   2  -5      124.56      126.98     14.67 o 
  11   2  -5      204.92      211.55     13.24 o 
  12   2  -5       92.29       93.58     14.54 o 
   0   3  -5      365.31      426.74      7.38 o 
   1   3  -5      151.43      134.69      2.28 o 
   2   3  -5      252.47      295.89      4.96 o 
   3   3  -5     2862.84     3047.73     32.41 o 
   4   3  -5     1339.48     1440.42     19.81 o 
   5   3  -5     1305.69     1291.86     15.26 o 
   6   3  -5      278.99      255.42      7.24 o 
   7   3  -5       20.59       14.09      2.63 o 
   8   3  -5      378.82      323.39     13.78 o 
   9   3  -5       98.75       93.02      8.47 o 
  10   3  -5       35.26       35.87      6.45 o 
  11   3  -5       63.60       71.66      8.84 o 
  12   3  -5        5.91        0.29      7.25 o 
   1   4  -5      345.82      327.05      3.73 o 
   2   4  -5      860.49      971.83     11.44 o 
   3   4  -5     3376.87     3626.71     35.17 o 
   4   4  -5     1526.40     1525.44     17.66 o 
   5   4  -5      841.54      827.96     10.72 o 
   6   4  -5      172.26      152.28      5.68 o 
   7   4  -5     1303.48     1237.47     19.99 o 
   8   4  -5      251.44      222.42     11.30 o 
   9   4  -5      178.85      178.02     10.61 o 
  10   4  -5      281.59      298.44     27.48 o 
  11   4  -5      256.46      256.88     14.54 o 
  12   4  -5       91.04      107.77     15.61 o 
  13   4  -5       73.91       74.72     16.26 o 
   0   5  -5     1602.47     1612.71     21.74 o 
   1   5  -5      609.47      629.43      6.55 o 
   2   5  -5     1027.94     1253.89     12.44 o 
   3   5  -5     2579.46     2755.67     28.73 o 
   4   5  -5      615.67      612.24      7.45 o 
   5   5  -5      505.85      466.30      7.95 o 
   6   5  -5       27.20       23.95      2.89 o 
   7   5  -5      263.07      271.17      8.78 o 
   8   5  -5      165.94      171.61     10.17 o 
   9   5  -5      281.48      256.87     16.13 o 
  10   5  -5       27.43       21.49      5.86 o 
  11   5  -5      111.73      125.81     15.85 o 
  12   5  -5       35.86       32.15     10.79 o 
  13   5  -5       84.33       77.32     16.36 o 
   1   6  -5     1523.63     1476.94     13.24 o 
   2   6  -5     3043.93     3330.77     29.52 o 
   3   6  -5      210.30      203.13      7.26 o 
   4   6  -5      281.95      330.10      6.26 o 
   5   6  -5      445.84      452.46      9.11 o 
   6   6  -5      276.90      244.47      7.97 o 
   7   6  -5      235.62      230.67     11.25 o 
   8   6  -5      505.41      491.56     14.13 o 
   9   6  -5      103.14      104.24      8.93 o 
  10   6  -5      264.08      253.54     19.86 o 
  11   6  -5      362.13      367.38     25.05 o 
  12   6  -5       66.23       82.28     14.29 o 
  13   6  -5      107.11       91.39     18.11 o 
   0   7  -5     1771.42     1814.35     21.28 o 
   1   7  -5      746.70      771.17      7.85 o 
   2   7  -5     1220.97     1247.43     13.54 o 
   3   7  -5      467.95      484.72      8.34 o 
   4   7  -5     1225.81     1243.83     16.58 o 
   5   7  -5      306.30      333.19      7.62 o 
   6   7  -5     2179.61     2132.07     33.50 o 
   7   7  -5      670.71      638.31     18.57 o 
   8   7  -5      168.69      166.34     10.19 o 
   9   7  -5       47.78       54.52     10.50 o 
  10   7  -5      715.98      751.27     35.05 o 
  11   7  -5      105.79      103.15     15.07 o 
  12   7  -5      153.65      145.97     13.40 o 
  13   7  -5       22.74       19.03     11.50 o 
   1   8  -5     3217.99     3406.14     30.59 o 
   2   8  -5     3225.49     3330.92     33.22 o 
   3   8  -5      297.77      299.47      6.79 o 
   4   8  -5       63.74       63.57      3.34 o 
   5   8  -5      293.87      278.94      7.02 o 
   6   8  -5      603.68      561.37     13.51 o 
   7   8  -5        1.24        2.04      2.64 o 
   8   8  -5      497.47      519.62     18.48 o 
   9   8  -5      672.78      683.34     32.40 o 
  10   8  -5      127.29      116.12     14.59 o 
  11   8  -5       82.42       87.10     10.43 o 
  12   8  -5      390.38      423.53     28.95 o 
  13   8  -5       27.16       21.54     11.41 o 
   0   9  -5       92.73      110.01      4.42 o 
   1   9  -5      369.89      389.09      5.41 o 
   2   9  -5      296.45      336.22      5.44 o 
   3   9  -5      279.29      272.82      5.61 o 
   4   9  -5      200.68      191.28      5.62 o 
   5   9  -5      213.14      209.93      6.13 o 
   6   9  -5     1333.83     1231.21     23.01 o 
   7   9  -5      137.15      125.14      9.42 o 
   8   9  -5      576.51      589.35     19.83 o 
   9   9  -5      214.06      205.20     17.32 o 
  10   9  -5       67.48       77.80     13.25 o 
  11   9  -5      121.11      135.28     12.32 o 
  12   9  -5      290.13      297.28     17.70 o 
  13   9  -5        2.70        7.75     10.39 o 
   1  10  -5     1266.17     1301.61     12.66 o 
   2  10  -5     2494.09     2523.11     27.30 o 
   3  10  -5       66.62       62.06      3.79 o 
   4  10  -5      708.24      679.06     12.00 o 
   5  10  -5      415.40      368.46      8.47 o 
   6  10  -5     1173.23     1199.30     27.17 o 
   7  10  -5       30.33       40.90      5.35 o 
   8  10  -5      570.72      594.94     20.71 o 
   9  10  -5      373.07      350.26     23.13 o 
  10  10  -5        8.03        0.50      4.66 o 
  11  10  -5      154.80      160.33     13.26 o 
  12  10  -5      185.74      182.75     48.32 o 
   0  11  -5     1413.86     1281.59     23.33 o 
   1  11  -5       54.20       60.16      1.80 o 
   2  11  -5       85.30       61.07      2.13 o 
   3  11  -5      725.55      681.19      8.86 o 
   4  11  -5     1046.30     1033.29     16.15 o 
   5  11  -5     1050.12      977.46     16.06 o 
   6  11  -5     1343.26     1268.99     23.92 o 
   7  11  -5      503.79      487.86     18.28 o 
   8  11  -5      313.92      288.19     14.39 o 
   9  11  -5      331.15      364.48     13.79 o 
  10  11  -5      140.74      152.76     12.42 o 
  11  11  -5      126.42      126.19     12.28 o 
  12  11  -5       42.28       53.06     21.05 o 
   1  12  -5      847.94      826.14      8.44 o 
   2  12  -5      207.61      189.91      3.69 o 
   3  12  -5       21.33       20.80      1.88 o 
   4  12  -5      400.76      375.50      7.83 o 
   5  12  -5      826.86      846.22     16.58 o 
   6  12  -5      119.55       97.35      4.51 o 
   7  12  -5      191.70      176.43      8.98 o 
   8  12  -5       64.49       53.85      7.52 o 
   9  12  -5      591.94      651.31     19.15 o 
  10  12  -5      527.71      521.11     37.46 o 
  11  12  -5      162.37      170.68     13.72 o 
  12  12  -5       25.85       25.27      8.95 o 
   0  13  -5      424.37      461.34      9.32 o 
   1  13  -5      759.27      789.52      9.10 o 
   2  13  -5       95.65       87.52      2.48 o 
   3  13  -5      200.66      208.42      4.22 o 
   4  13  -5       55.77       44.38      3.08 o 
   5  13  -5       93.42       90.22      4.26 o 
   6  13  -5      343.23      321.32      8.48 o 
   7  13  -5      238.99      236.26     10.54 o 
   8  13  -5        8.66        6.59      3.75 o 
   9  13  -5      297.09      286.44     13.39 o 
  10  13  -5      106.38      110.01     14.73 o 
  11  13  -5      321.10      350.28     18.90 o 
  12  13  -5      153.41      165.51     14.56 o 
   1  14  -5      418.69      419.35      6.81 o 
   2  14  -5     1516.16     1479.31     13.57 o 
   3  14  -5       66.35       69.50      2.63 o 
   4  14  -5      214.04      226.11      6.17 o 
   5  14  -5      406.18      368.78      8.39 o 
   6  14  -5        1.28        3.85      2.04 o 
   7  14  -5       59.16       55.94      7.53 o 
   8  14  -5      208.19      199.02     10.53 o 
   9  14  -5       33.78       41.81      6.45 o 
  10  14  -5      207.61      228.87     15.17 o 
  11  14  -5      117.56       99.72     11.82 o 
  12  14  -5       57.05       63.07     10.50 o 
   0  15  -5      910.58      868.55     16.69 o 
   1  15  -5      484.33      461.68      7.34 o 
   2  15  -5     1590.51     1553.05     15.18 o 
   3  15  -5     3705.94     3483.50     29.31 o 
   4  15  -5        6.39        0.41      1.66 o 
   5  15  -5      258.13      264.17     10.41 o 
   6  15  -5      606.60      592.95     13.29 o 
   7  15  -5     1071.82     1065.58     30.81 o 
   8  15  -5      149.76      136.78     11.16 o 
   9  15  -5      292.09      308.36     16.42 o 
  10  15  -5      291.90      275.38     22.03 o 
  11  15  -5       31.78       26.95      8.06 o 
  12  15  -5        6.91        6.60      5.99 o 
   1  16  -5       86.98       89.58      3.27 o 
   2  16  -5      599.94      603.51      7.97 o 
   3  16  -5      741.74      699.95      9.18 o 
   4  16  -5      303.96      309.95      7.63 o 
   5  16  -5      281.65      292.50      8.14 o 
   6  16  -5       93.70       95.73      7.70 o 
   7  16  -5       35.63       40.64      4.30 o 
   8  16  -5      376.58      379.16     14.46 o 
   9  16  -5        6.49        4.16      5.02 o 
  10  16  -5       34.26       48.47      8.98 o 
  11  16  -5       66.40       59.40     12.56 o 
  12  16  -5      102.82       95.84     17.59 o 
   0  17  -5     1662.69     1527.32     22.38 o 
   1  17  -5     3058.37     2984.92     29.78 o 
   2  17  -5        6.67        8.27      1.54 o 
   3  17  -5     1640.47     1556.56     16.62 o 
   4  17  -5       55.05       58.13      3.42 o 
   5  17  -5      576.96      559.01     11.88 o 
   6  17  -5      141.23      114.06      7.86 o 
   7  17  -5      247.91      256.96      9.77 o 
   8  17  -5       88.37       86.07      9.73 o 
   9  17  -5       57.64       58.51      9.02 o 
  10  17  -5        8.32       15.79      6.65 o 
  11  17  -5       24.03       16.83      8.89 o 
   1  18  -5      471.90      463.96      7.90 o 
   2  18  -5      381.22      364.45      6.48 o 
   3  18  -5       88.87       98.03      5.49 o 
   4  18  -5      140.17      127.92      4.81 o 
   5  18  -5      149.66      145.24      5.67 o 
   6  18  -5      495.60      519.50     12.90 o 
   7  18  -5      307.61      314.27     10.30 o 
   8  18  -5       19.18       22.75      6.40 o 
   9  18  -5      184.34      180.19     13.73 o 
  10  18  -5      105.11       95.43     11.48 o 
  11  18  -5      134.36      154.37     15.91 o 
   0  19  -5      887.79      854.35     14.42 o 
   1  19  -5       81.32       84.25      3.80 o 
   2  19  -5      313.72      287.15      6.09 o 
   3  19  -5      232.34      225.66      7.56 o 
   4  19  -5      116.28      124.15      6.55 o 
   5  19  -5      538.55      515.82     10.86 o 
   6  19  -5      486.56      505.62     12.53 o 
   7  19  -5        5.41        4.56      2.66 o 
   8  19  -5      137.35      143.82      8.67 o 
   9  19  -5      150.69      166.74     13.54 o 
  10  19  -5       66.88       69.37     10.59 o 
  11  19  -5      122.02      135.21     13.83 o 
   1  20  -5      399.92      396.86      8.15 o 
   2  20  -5       79.06       77.60      3.57 o 
   3  20  -5      176.73      176.34      5.43 o 
   4  20  -5      204.20      215.77      7.75 o 
   5  20  -5      799.03      797.80     17.24 o 
   6  20  -5       39.22       39.92      3.80 o 
   7  20  -5      103.58       99.09      5.92 o 
   8  20  -5      301.75      285.30      9.73 o 
   9  20  -5       93.79       94.72     11.07 o 
  10  20  -5      101.59      111.07     18.51 o 
  11  20  -5      149.07      164.66     16.55 o 
   0  21  -5       53.12       46.71      4.13 o 
   1  21  -5      377.32      366.82      8.52 o 
   2  21  -5      138.09      124.84      5.15 o 
   3  21  -5      731.13      731.07     12.38 o 
   4  21  -5       66.70       76.33      6.00 o 
   5  21  -5       86.99       76.79      5.55 o 
   6  21  -5       19.32       13.47      3.96 o 
   7  21  -5       68.52       65.10      5.22 o 
   8  21  -5      186.87      195.51     13.31 o 
   9  21  -5      315.20      339.57     18.64 o 
  10  21  -5      168.60      184.81     15.34 o 
   1  22  -5       61.73       63.09      3.58 o 
   2  22  -5      425.65      410.38      8.15 o 
   3  22  -5      325.46      298.47      7.37 o 
   4  22  -5       33.92       29.67      4.52 o 
   5  22  -5      169.10      191.26      8.88 o 
   6  22  -5      357.98      377.36     12.89 o 
   7  22  -5      412.04      458.45     20.37 o 
   8  22  -5       88.38       91.92      7.81 o 
   9  22  -5      283.61      339.57     13.85 o 
  10  22  -5       71.84       89.88     12.03 o 
   0  23  -5      416.61      406.19     14.88 o 
   1  23  -5      318.20      333.95      7.74 o 
   2  23  -5      130.14      121.14      8.17 o 
   3  23  -5      118.07      121.09      5.70 o 
   4  23  -5      320.82      317.16     11.53 o 
   5  23  -5       45.30       57.35      9.00 o 
   6  23  -5      209.48      211.79      9.90 o 
   7  23  -5      315.20      324.17     16.07 o 
   8  23  -5        6.64        4.60      4.19 o 
   9  23  -5      163.29      182.31     10.79 o 
  10  23  -5       50.24       49.51     10.15 o 
   1  24  -5      693.73      662.63     11.75 o 
   2  24  -5       66.69       64.73      3.63 o 
   3  24  -5       41.63       48.74      3.49 o 
   4  24  -5        6.55        9.63      3.89 o 
   5  24  -5      514.06      540.56     18.73 o 
   6  24  -5       10.24       12.42     13.33 o 
   7  24  -5       95.40      107.13      8.76 o 
   8  24  -5        1.96       -3.15      3.73 o 
   9  24  -5      132.39      139.53     10.10 o 
   0  25  -5     1003.12      990.27     34.62 o 
   1  25  -5       88.13       84.35      4.26 o 
   2  25  -5      243.18      247.94      6.59 o 
   3  25  -5       45.51       45.90      3.77 o 
   4  25  -5      725.95      735.43     17.75 o 
   5  25  -5      103.02      112.67      9.01 o 
   6  25  -5      454.51      432.81     17.37 o 
   7  25  -5       60.10       56.37      9.12 o 
   8  25  -5      202.27      193.18     10.82 o 
   9  25  -5      146.81      154.08     10.31 o 
   1  26  -5      313.90      329.09      9.81 o 
   2  26  -5       50.56       43.18      3.66 o 
   3  26  -5       13.28       13.70      2.76 o 
   4  26  -5      342.33      350.44     15.13 o 
   5  26  -5       59.96       49.64      6.94 o 
   6  26  -5       84.89       82.13      8.74 o 
   7  26  -5       72.10       58.33     26.20 o 
   8  26  -5      127.12      120.73     11.05 o 
   0  27  -5        2.41        3.40      3.56 o 
   1  27  -5        6.98        6.61      2.70 o 
   2  27  -5      353.00      348.10      8.63 o 
   3  27  -5       70.56       67.88      4.53 o 
   4  27  -5      210.95      219.16      9.50 o 
   5  27  -5       10.99        7.49      6.27 o 
   6  27  -5      378.27      388.73     16.86 o 
   7  27  -5      102.38      113.14     10.18 o 
   8  27  -5      147.09      153.85     12.17 o 
   1  28  -5      411.01      421.51     11.60 o 
   2  28  -5      566.24      582.36     13.91 o 
   3  28  -5       88.64       95.15      5.61 o 
   4  28  -5      305.29      318.00     11.49 o 
   5  28  -5      103.52      113.72     11.02 o 
   6  28  -5       27.88       26.07      6.18 o 
   7  28  -5       41.00       41.66      7.79 o 
   0  29  -5      400.32      402.13     16.28 o 
   1  29  -5      244.95      258.60      9.24 o 
   2  29  -5      432.69      449.20     13.57 o 
   3  29  -5      149.61      155.88      8.17 o 
   4  29  -5      264.39      266.98     10.79 o 
   5  29  -5       43.88       38.61      8.46 o 
   6  29  -5       73.13       65.06     10.54 o 
   7  29  -5       82.53       92.06     10.05 o 
   1  30  -5      146.98      152.50      7.51 o 
   2  30  -5      630.06      677.83     17.41 o 
   3  30  -5      250.48      255.95     10.20 o 
   4  30  -5      154.71      175.10      9.20 o 
   5  30  -5      112.60      112.40      9.87 o 
   6  30  -5       26.79       24.69      6.34 o 
   0  31  -5      328.69      364.51     29.51 o 
   1  31  -5       46.28       42.65      4.87 o 
   2  31  -5        4.57        7.77      3.60 o 
   3  31  -5       24.02       22.53      4.56 o 
   4  31  -5       25.52       24.12      4.93 o 
   5  31  -5      390.43      404.92     24.95 o 
   6  31  -5       72.96       54.21     15.19 o 
   1  32  -5      112.40      140.22      7.52 o 
   2  32  -5      233.83      234.08     16.90 o 
   3  32  -5        6.72        1.99      4.80 o 
   4  32  -5       83.34       93.48      7.29 o 
   5  32  -5       61.93       56.46      6.51 o 
   0  33  -5      352.38      392.23     17.06 o 
   1  33  -5       98.39       97.25      7.40 o 
   2  33  -5      112.16      128.16     14.88 o 
   3  33  -5      414.07      412.67     20.20 o 
   4  33  -5      127.26      158.21     13.01 o 
   1  34  -5       60.68       69.03     10.42 o 
   2  34  -5        8.68       12.75      6.03 o 
   0   0  -4     4973.43     4698.94    129.98 o 
   2   0  -4     1898.63     1857.34     29.90 o 
   4   0  -4    11063.42    11036.32    260.86 o 
   6   0  -4      817.85      814.29     18.34 o 
   8   0  -4      532.29      488.13     19.56 o 
  10   0  -4     1302.11     1351.06     47.88 o 
   1   1  -4     6256.59     6302.52     83.41 o 
   2   1  -4     1032.54     1090.89     13.66 o 
   3   1  -4      982.04     1018.41     13.34 o 
   4   1  -4     3014.00     3091.59     36.85 o 
   5   1  -4      649.01      605.09      9.49 o 
   6   1  -4      151.78      136.14      3.94 o 
   7   1  -4      740.46      741.53     13.64 o 
   8   1  -4      313.37      304.60     11.10 o 
   9   1  -4      290.40      291.05     15.09 o 
  10   1  -4       71.84       63.82      7.47 o 
  11   1  -4      276.31      322.11     15.28 o 
   0   2  -4     1276.35     1364.48     28.54 o 
   1   2  -4     2560.74     2681.44     38.01 o 
   2   2  -4      454.37      470.77      7.21 o 
   3   2  -4      819.82      903.67     11.16 o 
   4   2  -4      465.13      493.91     11.10 o 
   5   2  -4       10.47        6.81      1.43 o 
   6   2  -4      724.70      733.61     12.04 o 
   7   2  -4     1499.36     1481.61     19.65 o 
   8   2  -4      354.03      342.81      9.95 o 
   9   2  -4       74.58       71.72      7.24 o 
  10   2  -4       51.53       35.82      6.33 o 
  11   2  -4      118.96      145.81     10.88 o 
   1   3  -4     3124.42     3365.67     39.18 o 
   2   3  -4     3671.29     3783.74     40.42 o 
   3   3  -4      718.68      747.17      9.76 o 
   4   3  -4     1705.56     1729.47     23.05 o 
   5   3  -4      935.50      891.78     12.93 o 
   6   3  -4     1119.48     1149.62     14.59 o 
   7   3  -4       84.36       81.89      4.20 o 
   8   3  -4      235.72      243.46      8.35 o 
   9   3  -4      104.03       96.67      8.13 o 
  10   3  -4        3.45        5.72      4.13 o 
  11   3  -4       10.64       16.03      5.57 o 
  13   3  -4       48.10       44.41     14.74 o 
   0   4  -4     6479.76     6604.71     93.04 o 
   1   4  -4      927.27      920.54     12.70 o 
   2   4  -4     1405.89     1666.45     19.37 o 
   3   4  -4     6200.40     6289.91     59.78 o 
   4   4  -4      119.51      153.14      3.58 o 
   5   4  -4      840.57      888.71     12.88 o 
   6   4  -4     2712.76     2682.03     30.62 o 
   7   4  -4     1580.96     1539.13     22.12 o 
   8   4  -4      380.08      385.56     10.62 o 
   9   4  -4      328.43      304.65     13.64 o 
  10   4  -4       40.82       43.92      6.65 o 
  11   4  -4       76.63       73.20      8.53 o 
  12   4  -4      263.86      300.72     22.53 o 
  13   4  -4      110.14       88.76     16.72 o 
   1   5  -4     2180.90     2159.34     23.40 o 
   2   5  -4     1126.64     1165.23     14.24 o 
   3   5  -4      249.89      286.51      5.91 o 
   4   5  -4     1515.66     1436.82     16.39 o 
   5   5  -4      416.79      372.62      7.24 o 
   6   5  -4      939.27      899.68     14.32 o 
   7   5  -4      526.55      477.73     11.58 o 
   8   5  -4      261.31      284.63      9.16 o 
   9   5  -4      756.32      740.27     22.38 o 
  10   5  -4      229.27      256.56     13.16 o 
  11   5  -4      288.81      311.90     22.08 o 
  12   5  -4       34.19       29.12      7.86 o 
  13   5  -4       47.45       51.83     14.54 o 
   0   6  -4     3291.20     3270.32     39.74 o 
   1   6  -4      303.32      335.42      4.48 o 
   2   6  -4     1556.86     1558.54     18.09 o 
   3   6  -4     1302.79     1402.27     17.09 o 
   4   6  -4     1941.14     1923.93     21.34 o 
   5   6  -4      219.11      215.07      5.56 o 
   6   6  -4     1829.38     1749.31     27.07 o 
   7   6  -4      677.54      642.43     13.97 o 
   8   6  -4       25.60       22.03      3.50 o 
   9   6  -4       47.73       53.25      9.95 o 
  10   6  -4      441.88      398.98     24.58 o 
  11   6  -4      127.38      138.73     15.60 o 
  12   6  -4      304.83      317.76     23.55 o 
  13   6  -4       53.30       52.39     14.59 o 
   1   7  -4     1184.79     1265.37     14.08 o 
   2   7  -4     2074.74     2177.84     26.24 o 
   3   7  -4     1792.15     1911.78     27.24 o 
   4   7  -4      822.90      869.54     13.18 o 
   5   7  -4      636.99      571.56     14.38 o 
   6   7  -4      268.11      257.81      9.57 o 
   7   7  -4       31.58       32.49      4.51 o 
   8   7  -4      445.14      403.66     13.41 o 
   9   7  -4       47.97       61.83     10.47 o 
  10   7  -4      682.73      772.01     34.87 o 
  11   7  -4       43.78       37.02      7.64 o 
  12   7  -4       24.74       28.47      7.87 o 
  13   7  -4       22.20       20.69     11.43 o 
   0   8  -4     1257.36     1227.60     15.88 o 
   1   8  -4     1061.36     1121.96     15.65 o 
   2   8  -4     1160.63     1243.77     16.50 o 
   3   8  -4     3006.08     2955.68     35.32 o 
   4   8  -4      241.70      267.50      6.72 o 
   5   8  -4      429.28      405.45     11.89 o 
   6   8  -4      290.22      290.99     10.39 o 
   7   8  -4      629.35      589.13     16.24 o 
   8   8  -4      137.27      129.09      8.02 o 
   9   8  -4       98.57      112.98     13.20 o 
  10   8  -4      339.22      350.26     23.21 o 
  11   8  -4      179.46      190.74     13.81 o 
  12   8  -4       76.08       84.98     10.82 o 
  13   8  -4      269.00      299.07     27.24 o 
   1   9  -4     1842.54     2054.82     21.05 o 
   2   9  -4     4135.22     4119.41     41.40 o 
   3   9  -4      740.67      843.34     20.20 o 
   4   9  -4     3991.68     4091.90     47.08 o 
   5   9  -4      504.00      493.66     13.46 o 
   6   9  -4      568.63      571.16     20.63 o 
   7   9  -4     1064.14     1055.27     23.52 o 
   8   9  -4     1164.21     1114.71     30.07 o 
   9   9  -4       21.95       18.73      5.27 o 
  10   9  -4      189.25      185.20     12.54 o 
  11   9  -4       96.14       88.48     10.41 o 
  12   9  -4        8.37        6.71      6.74 o 
  13   9  -4      168.25      164.77     21.69 o 
   0  10  -4     2373.78     2660.78     32.35 o 
   1  10  -4     1933.79     1872.17     15.04 o 
   2  10  -4      181.04      186.66      3.58 o 
   3  10  -4      794.39      760.64     12.43 o 
   4  10  -4      422.20      415.27      8.58 o 
   5  10  -4       70.28       67.00      3.97 o 
   6  10  -4       25.54       28.37      4.14 o 
   7  10  -4      674.78      685.41     18.15 o 
   8  10  -4       22.62       20.23      5.03 o 
   9  10  -4      798.40      781.17     20.61 o 
  10  10  -4       25.95       25.04      6.39 o 
  11  10  -4        8.99       13.52      5.88 o 
  12  10  -4      103.25      103.42     21.74 o 
  13  10  -4       89.78      113.30     18.78 o 
   1  11  -4      118.55      114.91      2.23 o 
   2  11  -4      169.66      182.15      3.38 o 
   3  11  -4      684.18      754.54      9.54 o 
   4  11  -4      344.05      392.76      7.71 o 
   5  11  -4      379.54      329.25      7.89 o 
   6  11  -4      420.55      391.23     10.93 o 
   7  11  -4      907.47      906.38     20.38 o 
   8  11  -4       13.42       15.73      3.94 o 
   9  11  -4       61.13       62.11      6.70 o 
  10  11  -4      211.54      228.13     14.40 o 
  11  11  -4      469.50      490.70     27.32 o 
  12  11  -4       76.40       61.81     28.95 o 
  13  11  -4       67.39       63.19     15.73 o 
   0  12  -4     2720.86     2603.39     32.56 o 
   1  12  -4      138.33      133.87      2.63 o 
   2  12  -4      154.34      172.53      3.39 o 
   3  12  -4      998.21     1027.60     11.29 o 
   4  12  -4     1550.55     1465.03     18.77 o 
   5  12  -4       95.84       89.00      3.99 o 
   6  12  -4      250.72      237.90      8.55 o 
   7  12  -4      764.55      751.77     18.78 o 
   8  12  -4       59.02       54.75      9.06 o 
   9  12  -4       59.32       65.20      6.86 o 
  10  12  -4      133.83      133.73     19.30 o 
  11  12  -4      166.25      165.00     13.34 o 
  12  12  -4       30.73       42.99     11.65 o 
   1  13  -4     3466.52     3409.65     27.85 o 
   2  13  -4      377.58      334.97      4.90 o 
   3  13  -4      519.42      481.24      6.25 o 
   4  13  -4       57.27       59.60      3.28 o 
   5  13  -4     1079.39     1073.17     15.80 o 
   6  13  -4      476.44      478.47     10.29 o 
   7  13  -4      409.99      372.14     11.58 o 
   8  13  -4      101.03      104.41      7.86 o 
   9  13  -4      161.78      160.33      9.69 o 
  10  13  -4       71.14       95.89     33.73 o 
  11  13  -4      119.90      138.87     12.48 o 
  12  13  -4       89.28       93.92     11.67 o 
   0  14  -4      351.85      403.69      8.15 o 
   1  14  -4     1221.36     1316.92     12.58 o 
   2  14  -4      448.01      451.16      6.22 o 
   3  14  -4      598.61      610.68      7.46 o 
   4  14  -4      278.52      279.48      6.74 o 
   5  14  -4      602.38      535.62     10.17 o 
   6  14  -4      253.22      269.82      7.67 o 
   7  14  -4      984.24      987.86     20.51 o 
   8  14  -4      240.11      241.80     12.00 o 
   9  14  -4      243.11      247.49     11.84 o 
  10  14  -4      106.73       96.25     10.69 o 
  11  14  -4       19.64       10.13      6.01 o 
  12  14  -4      186.82      180.93     14.95 o 
   1  15  -4     1322.05     1328.49     14.25 o 
   2  15  -4     3849.37     3784.08     31.42 o 
   3  15  -4      704.80      657.71      7.55 o 
   4  15  -4      504.57      481.63      9.38 o 
   5  15  -4       32.54       32.58      3.65 o 
   6  15  -4      764.73      694.33     13.39 o 
   7  15  -4      142.45      137.33      8.51 o 
   8  15  -4      167.54      161.92      9.78 o 
   9  15  -4       55.43       47.86      8.03 o 
  10  15  -4        2.17        1.54      4.86 o 
  11  15  -4       14.21        8.21      5.76 o 
  12  15  -4      167.30      158.13     14.23 o 
   0  16  -4      438.73      460.86      9.17 o 
   1  16  -4      313.25      323.26      5.67 o 
   2  16  -4      924.17      889.18     10.13 o 
   3  16  -4      898.77      862.06      9.91 o 
   4  16  -4      766.29      736.89     10.98 o 
   5  16  -4      542.17      502.68     13.11 o 
   6  16  -4      101.63      114.39      5.46 o 
   7  16  -4      123.59      109.15      7.99 o 
   8  16  -4       27.28       27.92      6.18 o 
   9  16  -4      254.15      248.12     17.03 o 
  10  16  -4      315.19      339.42     18.16 o 
  11  16  -4       67.55       59.73     10.00 o 
  12  16  -4       71.20       91.04     13.65 o 
   1  17  -4     3009.97     2903.42     27.06 o 
   2  17  -4     1984.83     1870.58     17.77 o 
   3  17  -4       69.13       69.46      3.08 o 
   4  17  -4      974.68      947.73     13.13 o 
   5  17  -4      876.28      883.71     13.58 o 
   6  17  -4      521.13      508.46     11.48 o 
   7  17  -4      382.08      405.48     11.36 o 
   8  17  -4      350.12      346.34     16.86 o 
   9  17  -4       11.68        7.33      5.17 o 
  10  17  -4       90.14      100.82     13.72 o 
  11  17  -4      436.43      454.75     22.12 o 
  12  17  -4       37.83       40.13      9.28 o 
   0  18  -4     2387.89     2279.10     30.57 o 
   1  18  -4      914.37      882.12     11.09 o 
   2  18  -4      282.26      278.22      5.18 o 
   3  18  -4       17.01       12.61      1.60 o 
   4  18  -4      881.63      783.73     14.10 o 
   5  18  -4       75.04       77.14      4.02 o 
   6  18  -4     1500.97     1516.65     21.79 o 
   7  18  -4      504.07      505.19     13.05 o 
   8  18  -4      136.25      150.36     12.04 o 
   9  18  -4      147.35      151.46     12.59 o 
  10  18  -4      136.47      134.37     12.69 o 
  11  18  -4       62.48       59.58     10.47 o 
   1  19  -4     2695.15     2559.08     24.99 o 
   2  19  -4      684.85      648.66      9.25 o 
   3  19  -4      138.20      130.97      3.81 o 
   4  19  -4      418.67      379.61      9.33 o 
   5  19  -4     1057.14     1063.16     27.94 o 
   6  19  -4       79.84       81.32      4.75 o 
   7  19  -4      242.94      233.93      7.56 o 
   8  19  -4       63.48       65.45      8.97 o 
   9  19  -4      172.57      208.05     14.75 o 
  10  19  -4       47.26       44.31      8.85 o 
  11  19  -4       85.23       80.36     11.35 o 
   0  20  -4     3092.55     2950.64     40.75 o 
   1  20  -4      119.73      108.25      3.69 o 
   2  20  -4      149.73      151.00      4.43 o 
   3  20  -4       70.55       55.08      2.75 o 
   4  20  -4      103.00       90.49      4.90 o 
   5  20  -4      274.58      272.52     15.06 o 
   6  20  -4      390.50      409.07     18.09 o 
   7  20  -4      225.66      230.64      8.35 o 
   8  20  -4       77.63       76.94      6.19 o 
   9  20  -4       28.38       25.46      7.65 o 
  10  20  -4       24.47       40.44      8.58 o 
  11  20  -4      174.67      181.84     15.59 o 
   1  21  -4      147.51      132.77      4.26 o 
   2  21  -4       40.64       38.60      2.79 o 
   3  21  -4      181.48      176.60      4.92 o 
   4  21  -4      250.71      257.37      8.56 o 
   5  21  -4      181.30      170.80      7.52 o 
   6  21  -4       77.89       79.00      6.38 o 
   7  21  -4       73.75       75.67      6.64 o 
   8  21  -4      188.24      191.13      8.22 o 
   9  21  -4      100.82       80.08     11.54 o 
  10  21  -4       43.32       29.40     11.11 o 
  11  21  -4       12.65        4.76      9.92 o 
   0  22  -4      191.26      168.49      6.04 o 
   1  22  -4      303.46      322.48      6.99 o 
   2  22  -4        7.26        6.79      2.41 o 
   3  22  -4     1811.30     1760.50     21.10 o 
   4  22  -4      110.98      110.25      6.05 o 
   5  22  -4      216.39      201.04      8.66 o 
   6  22  -4      232.51      227.22     10.00 o 
   7  22  -4      443.42      472.64     14.93 o 
   8  22  -4       35.28       40.88      8.96 o 
   9  22  -4      659.29      662.06     26.20 o 
  10  22  -4      115.50      132.02     24.43 o 
   1  23  -4      178.76      169.18      5.14 o 
   2  23  -4      905.64      899.43     13.33 o 
   3  23  -4       19.41       21.91      2.43 o 
   4  23  -4      297.85      292.59     11.32 o 
   5  23  -4      309.54      309.71     14.91 o 
   6  23  -4       34.74       33.30      5.03 o 
   7  23  -4        9.81        6.21      4.11 o 
   8  23  -4      559.75      580.33     19.59 o 
   9  23  -4        3.10        3.98      4.03 o 
  10  23  -4      184.78      147.19     14.18 o 
   0  24  -4       97.95       93.09      7.46 o 
   1  24  -4      173.67      175.09      5.28 o 
   2  24  -4       36.63       32.08      3.24 o 
   3  24  -4      404.88      421.33      8.53 o 
   4  24  -4      580.01      572.79     18.63 o 
   5  24  -4       48.37       51.38      5.67 o 
   6  24  -4       62.02       60.72      6.31 o 
   7  24  -4      150.52      146.13      9.01 o 
   8  24  -4      133.04      134.57     17.13 o 
   9  24  -4      142.71      143.30      9.90 o 
  10  24  -4       34.44       42.52      9.45 o 
   1  25  -4       38.43       43.04      3.15 o 
   2  25  -4      161.54      158.73      5.31 o 
   3  25  -4       59.34       58.61      3.82 o 
   4  25  -4       80.60       66.80      7.08 o 
   5  25  -4       90.58      102.87      8.65 o 
   6  25  -4       41.11       30.20      5.36 o 
   7  25  -4       62.96       63.01      6.81 o 
   8  25  -4      141.65      144.02      9.68 o 
   9  25  -4        6.61        4.69      4.80 o 
   0  26  -4     1094.01     1116.98     62.40 o 
   1  26  -4       71.10       70.09      4.68 o 
   2  26  -4      408.62      417.86      8.79 o 
   3  26  -4      135.89      146.12      9.52 o 
   4  26  -4      525.94      544.05     25.73 o 
   5  26  -4        8.17       12.50     12.68 o 
   6  26  -4      440.28      432.77     17.44 o 
   7  26  -4       21.62       11.39      4.79 o 
   8  26  -4      184.69      194.41     15.72 o 
   9  26  -4      139.58      142.89     10.11 o 
   1  27  -4      212.38      204.28      8.89 o 
   2  27  -4      313.97      321.46      8.13 o 
   3  27  -4       88.49       91.02      5.03 o 
   4  27  -4       99.98      104.59      6.94 o 
   5  27  -4      247.91      256.79     13.07 o 
   6  27  -4       43.07       41.15      7.04 o 
   7  27  -4       70.01       73.09      8.89 o 
   8  27  -4      395.05      415.02     15.55 o 
   0  28  -4      208.18      199.87     11.36 o 
   1  28  -4      285.59      270.82      9.20 o 
   2  28  -4       41.93       39.54      3.57 o 
   3  28  -4      301.82      311.57     10.31 o 
   4  28  -4       19.94       19.26      4.13 o 
   5  28  -4       13.75       11.81      4.81 o 
   6  28  -4       40.93       31.36      6.59 o 
   7  28  -4      126.89      128.29     11.00 o 
   8  28  -4       37.63       45.18      8.24 o 
   1  29  -4      109.64      128.30      6.78 o 
   2  29  -4       36.96       36.94      3.88 o 
   3  29  -4       34.04       33.16      3.70 o 
   4  29  -4      240.76      240.31     10.23 o 
   5  29  -4      108.75      129.07     10.17 o 
   6  29  -4        8.64        2.76      4.78 o 
   7  29  -4      174.19      187.88     12.90 o 
   0  30  -4      953.89      952.69     27.50 o 
   1  30  -4      134.66      138.76      7.15 o 
   2  30  -4       45.81       38.26      6.08 o 
   3  30  -4      289.33      288.64     10.82 o 
   4  30  -4      128.98      145.69     10.84 o 
   5  30  -4      143.92      154.97     11.17 o 
   6  30  -4      275.12      274.87     22.33 o 
   7  30  -4      103.46      111.48     13.32 o 
   1  31  -4      394.50      384.89     13.66 o 
   2  31  -4      101.39      108.24      6.51 o 
   3  31  -4      145.44      152.65     14.08 o 
   4  31  -4       49.08       50.34      5.96 o 
   5  31  -4      574.77      593.27     21.37 o 
   6  31  -4       96.39      104.59     10.12 o 
   0  32  -4      900.42      858.43     37.41 o 
   1  32  -4       33.23       37.37      4.78 o 
   2  32  -4      345.17      342.05     12.26 o 
   3  32  -4      135.72      141.25     11.66 o 
   4  32  -4      310.41      323.17     18.15 o 
   5  32  -4       53.45       52.54      7.77 o 
   1  33  -4       54.78       52.52      5.50 o 
   2  33  -4       75.07       60.14      6.18 o 
   3  33  -4        6.76        7.61      5.22 o 
   4  33  -4       10.01        7.23      4.15 o 
   0  34  -4      177.46      184.69     12.31 o 
   1  34  -4      149.55      148.98      7.95 o 
   2  34  -4       35.04       33.80      5.25 o 
   3  34  -4       80.97       77.35      9.84 o 
   1  35  -4       18.97       23.25      7.59 o 
   2   0  -3    15592.57    15650.37    283.65 o 
   4   0  -3      425.78      368.78     12.44 o 
   6   0  -3      245.51      244.82      6.84 o 
   8   0  -3      386.46      353.59     13.49 o 
  10   0  -3      349.40      351.03     18.89 o 
   0   1  -3     1298.25     1298.96     26.25 o 
   1   1  -3    11561.26    11716.95    151.67 o 
   2   1  -3    10251.63    10756.89    141.30 o 
   3   1  -3      483.63      489.06      8.79 o 
   4   1  -3       57.80       83.04      2.71 o 
   5   1  -3      305.89      356.53      5.27 o 
   6   1  -3      451.54      448.33      6.54 o 
   7   1  -3     1888.83     1903.25     21.45 o 
   8   1  -3      556.80      556.60     11.42 o 
   9   1  -3      705.11      697.75     14.97 o 
  10   1  -3      328.82      338.12     13.21 o 
  11   1  -3       74.61       76.52      8.39 o 
  13   1  -3       39.61       44.13     13.57 o 
   1   2  -3    19945.61    20374.54    263.85 o 
   2   2  -3      388.75      346.20      6.14 o 
   3   2  -3     1842.30     1902.78     23.50 o 
   4   2  -3     1783.11     1775.43     19.95 o 
   5   2  -3      413.79      480.26      6.73 o 
   6   2  -3      334.69      342.37      5.52 o 
   7   2  -3       71.10       57.89      3.24 o 
   8   2  -3      435.86      430.15      9.93 o 
   9   2  -3       31.45       29.48      4.24 o 
  10   2  -3      590.67      610.48     16.53 o 
  11   2  -3        1.95        3.23      5.78 o 
  13   2  -3      105.73      114.24     17.54 o 
   0   3  -3      236.24      304.02      8.78 o 
   1   3  -3     8788.81     9165.25    120.06 o 
   2   3  -3     5269.83     5650.85     65.73 o 
   3   3  -3      469.19      581.23      8.26 o 
   4   3  -3     1626.79     1760.57     20.55 o 
   5   3  -3      513.77      520.45      7.06 o 
   6   3  -3       56.10       47.95      2.50 o 
   7   3  -3      408.11      375.11      8.46 o 
   8   3  -3      134.39      123.87      5.21 o 
   9   3  -3      198.15      182.90      8.41 o 
  10   3  -3      149.26      143.08      8.16 o 
  11   3  -3       97.68      114.42     14.04 o 
  13   3  -3       56.43       63.42     15.32 o 
   1   4  -3     5167.81     5259.46     70.50 o 
   2   4  -3     6909.45     7448.84     95.47 o 
   3   4  -3      160.72      154.87      3.57 o 
   4   4  -3      967.85      947.19     12.69 o 
   5   4  -3     1910.77     1878.83     23.85 o 
   6   4  -3      382.10      398.44      8.57 o 
   7   4  -3      453.03      459.77      9.59 o 
   8   4  -3      403.14      432.89      9.84 o 
   9   4  -3      119.63      126.45      7.14 o 
  10   4  -3      198.43      200.47     11.41 o 
  11   4  -3      200.62      179.93     16.66 o 
  12   4  -3       87.65       71.76     14.44 o 
  13   4  -3      438.72      406.08     30.11 o 
   0   5  -3      154.43      159.15      5.79 o 
   1   5  -3      298.59      322.20      7.06 o 
   2   5  -3      885.90      980.37     14.07 o 
   3   5  -3     1302.74     1141.31     14.27 o 
   4   5  -3      611.91      658.99     10.42 o 
   5   5  -3      174.50      180.20      5.49 o 
   6   5  -3     1194.89     1203.90     15.86 o 
   7   5  -3     1856.58     1781.56     24.42 o 
   8   5  -3      235.34      221.61      6.95 o 
   9   5  -3      127.93      112.34      8.94 o 
  10   5  -3       23.57       12.51      4.70 o 
  11   5  -3       32.61       27.42      8.98 o 
  12   5  -3      185.78      192.79     20.79 o 
  13   5  -3      373.92      371.83     29.09 o 
   1   6  -3     4070.91     4193.12     52.27 o 
   2   6  -3     3255.54     3262.57     43.40 o 
   3   6  -3     1358.84     1475.03     25.34 o 
   4   6  -3     2204.36     2126.60     29.57 o 
   5   6  -3      108.92       80.62      3.44 o 
   6   6  -3       73.22       68.52      3.59 o 
   7   6  -3      726.55      723.09     12.93 o 
   8   6  -3     1457.52     1393.22     23.52 o 
   9   6  -3      619.79      603.05     28.20 o 
  10   6  -3      320.16      342.21     21.69 o 
  11   6  -3       91.26      110.60     12.28 o 
  12   6  -3      243.37      211.49     22.23 o 
  13   6  -3      193.01      194.51     22.27 o 
   0   7  -3     2914.06     3005.94     40.87 o 
   1   7  -3      815.93      867.75     11.57 o 
   2   7  -3      932.37     1094.58     12.72 o 
   3   7  -3      408.85      436.81     10.89 o 
   4   7  -3      699.80      723.54     12.59 o 
   5   7  -3      136.85      148.83      5.10 o 
   6   7  -3     1167.15     1165.33     23.36 o 
   7   7  -3      335.48      346.04     11.60 o 
   8   7  -3      403.77      374.82     12.69 o 
   9   7  -3      312.92      297.47     17.32 o 
  10   7  -3      553.08      516.26     39.76 o 
  11   7  -3      433.55      436.08     23.99 o 
  12   7  -3      371.18      391.32     28.85 o 
  13   7  -3        2.90       -7.17      7.67 o 
   1   8  -3       13.26       27.87      1.55 o 
   2   8  -3     2437.22     2588.84     26.97 o 
   3   8  -3      775.95      889.41     14.10 o 
   4   8  -3      217.52      216.72      5.49 o 
   5   8  -3     2243.61     2247.52     39.76 o 
   6   8  -3      525.57      526.03     14.23 o 
   7   8  -3       62.40       66.86      7.70 o 
   8   8  -3      752.17      732.03     19.10 o 
   9   8  -3       75.42       83.90      6.84 o 
  10   8  -3       69.26       64.75      8.35 o 
  11   8  -3       63.44       56.76      8.91 o 
  12   8  -3       76.65       63.76     14.44 o 
  13   8  -3       31.45       35.45     13.17 o 
   0   9  -3     5109.96     5151.00     53.64 o 
   1   9  -3      672.89      670.87      8.00 o 
   2   9  -3      927.63      938.71     11.71 o 
   3   9  -3      520.92      565.25      9.61 o 
   4   9  -3     1708.53     1718.25     24.12 o 
   5   9  -3      423.06      439.73     14.26 o 
   6   9  -3     2119.33     2026.22     35.81 o 
   7   9  -3     1325.11     1218.70     25.88 o 
   8   9  -3      286.77      285.99      9.86 o 
   9   9  -3      160.28      149.96      8.68 o 
  10   9  -3     1041.98     1079.93     31.38 o 
  11   9  -3       22.03       13.61      6.04 o 
  12   9  -3      106.36       79.13     15.89 o 
  13   9  -3      151.60      141.16     20.22 o 
   1  10  -3      691.54      798.35      8.24 o 
   2  10  -3      240.37      269.65      4.66 o 
   3  10  -3     1703.04     1754.85     20.70 o 
   4  10  -3      272.40      266.81      6.23 o 
   5  10  -3     2384.92     2286.18     28.30 o 
   6  10  -3      486.52      477.93     15.20 o 
   7  10  -3      189.31      191.83      7.74 o 
   8  10  -3      174.22      158.07     12.79 o 
   9  10  -3       32.39       28.12      5.08 o 
  10  10  -3       26.57       30.95      6.77 o 
  11  10  -3      188.81      186.67     17.94 o 
  12  10  -3       68.35       64.51     15.32 o 
  13  10  -3       51.27       30.40     13.60 o 
   0  11  -3     1787.52     1881.27     24.67 o 
   1  11  -3      436.23      453.29      6.06 o 
   2  11  -3      295.63      337.31      5.09 o 
   3  11  -3      630.98      624.11      8.25 o 
   4  11  -3      245.48      212.28      6.18 o 
   5  11  -3      226.48      221.77      6.11 o 
   6  11  -3      266.49      257.06      8.55 o 
   7  11  -3      305.87      289.62      9.74 o 
   8  11  -3      348.12      366.44     11.45 o 
   9  11  -3       51.80       52.45      6.20 o 
  10  11  -3       57.52       47.99     10.82 o 
  11  11  -3      357.76      375.85     18.66 o 
  12  11  -3       98.41      106.25     11.73 o 
  13  11  -3      164.98      166.91     21.48 o 
   1  12  -3     1849.32     1853.41     16.15 o 
   2  12  -3     1810.21     1828.90     16.23 o 
   3  12  -3      649.58      665.35      8.15 o 
   4  12  -3      381.72      334.56      6.43 o 
   5  12  -3     1084.38     1026.44     15.68 o 
   6  12  -3       99.77      102.59      5.70 o 
   7  12  -3      623.50      611.73     19.84 o 
   8  12  -3      288.57      264.47     11.20 o 
   9  12  -3      275.64      281.87     12.08 o 
  10  12  -3       80.41       67.91      9.20 o 
  11  12  -3      296.40      307.43     16.97 o 
  12  12  -3      120.23      138.29     13.11 o 
  13  12  -3      205.21      203.18     23.64 o 
   0  13  -3        3.81       -0.55      1.10 o 
   1  13  -3       29.31       24.43      1.22 o 
   2  13  -3      750.28      766.66      7.97 o 
   3  13  -3     1253.93     1229.79     16.00 o 
   4  13  -3     1152.30     1055.75     16.27 o 
   5  13  -3      262.61      276.58      7.11 o 
   6  13  -3      230.09      216.07     15.30 o 
   7  13  -3      147.55      137.65      8.98 o 
   8  13  -3       69.25       82.07      7.01 o 
   9  13  -3      476.68      495.60     16.48 o 
  10  13  -3        2.16       -0.36      4.59 o 
  11  13  -3      184.40      166.31     14.30 o 
  12  13  -3        7.52        7.49      6.22 o 
   1  14  -3      636.51      618.53      6.56 o 
   2  14  -3      597.86      590.73      7.35 o 
   3  14  -3      146.43      138.98      3.18 o 
   4  14  -3      284.60      264.57      6.15 o 
   5  14  -3      396.57      396.52      8.83 o 
   6  14  -3       89.58       76.15      4.46 o 
   7  14  -3      111.43      101.12      7.40 o 
   8  14  -3      649.83      646.29     21.13 o 
   9  14  -3      338.41      328.98     13.47 o 
  10  14  -3      163.80      161.52     19.30 o 
  11  14  -3       44.37       40.26      8.51 o 
  12  14  -3       44.66       32.34      8.37 o 
   0  15  -3     3018.85     3077.80     34.76 o 
   1  15  -3     2451.26     2487.63     21.83 o 
   2  15  -3      254.00      257.18      4.51 o 
   3  15  -3     2252.16     2278.97     19.04 o 
   4  15  -3      242.35      244.29      5.65 o 
   5  15  -3      153.95      155.23      5.68 o 
   6  15  -3      439.99      413.55     10.51 o 
   7  15  -3      248.63      229.49     10.32 o 
   8  15  -3      208.80      187.79     10.01 o 
   9  15  -3      225.88      236.55     11.67 o 
  10  15  -3      282.27      290.30     16.45 o 
  11  15  -3      106.34      106.49     11.66 o 
  12  15  -3       69.51       82.58     17.10 o 
   1  16  -3      272.59      287.83      5.23 o 
   2  16  -3      766.96      702.18      8.45 o 
   3  16  -3      360.83      343.08      5.49 o 
   4  16  -3       57.28       57.57      3.79 o 
   5  16  -3      193.08      168.24      5.76 o 
   6  16  -3      394.53      370.15     10.07 o 
   7  16  -3       71.00       74.07      6.77 o 
   8  16  -3       34.29       31.77      7.76 o 
   9  16  -3       19.01       15.55      5.83 o 
  10  16  -3      414.29      438.12     29.88 o 
  11  16  -3       10.62       11.66      6.56 o 
  12  16  -3        4.42        1.82      5.88 o 
   0  17  -3      504.46      460.74      9.06 o 
   1  17  -3     1645.39     1602.89     15.67 o 
   2  17  -3      875.95      910.74     10.29 o 
   3  17  -3     1966.66     1911.92     18.49 o 
   4  17  -3     1381.12     1285.68     16.28 o 
   5  17  -3      707.64      678.61     20.33 o 
   6  17  -3       88.91      104.31      7.46 o 
   7  17  -3      899.65      864.90     22.05 o 
   8  17  -3       67.29       65.21      7.10 o 
   9  17  -3      614.69      613.53     23.54 o 
  10  17  -3       81.06       89.80     11.00 o 
  11  17  -3       16.13       22.52      7.68 o 
  12  17  -3       32.43       31.32      8.37 o 
   1  18  -3     1228.15     1203.59     12.76 o 
   2  18  -3      402.41      349.03      7.31 o 
   3  18  -3      444.94      457.99      7.61 o 
   4  18  -3      535.72      515.59      9.67 o 
   5  18  -3       87.08       79.69      4.19 o 
   6  18  -3      228.31      252.34      7.26 o 
   7  18  -3       25.96       23.58      3.16 o 
   8  18  -3       34.25       30.66      6.83 o 
   9  18  -3       19.75       21.09      6.64 o 
  10  18  -3      171.57      182.15     30.00 o 
  11  18  -3       25.55       20.73      7.93 o 
   0  19  -3      962.22      927.91     14.18 o 
   1  19  -3      296.28      236.35      5.07 o 
   2  19  -3      210.71      233.78      4.78 o 
   3  19  -3     1322.83     1285.54     13.65 o 
   4  19  -3      145.31      124.54      4.80 o 
   5  19  -3      191.03      175.15      7.07 o 
   6  19  -3      189.25      183.37      7.71 o 
   7  19  -3      326.60      353.08      9.26 o 
   8  19  -3      115.11      121.97     26.94 o 
   9  19  -3      442.56      475.63     21.05 o 
  10  19  -3       27.02       14.10      8.28 o 
  11  19  -3       25.02       20.30      7.47 o 
   1  20  -3       43.31       39.63      2.44 o 
   2  20  -3       54.37       44.61      2.44 o 
   3  20  -3        6.22        4.22      1.44 o 
   4  20  -3       82.12       76.92      6.15 o 
   5  20  -3      143.63      148.47      6.76 o 
   6  20  -3      234.95      225.64      8.54 o 
   7  20  -3      358.57      345.50     12.21 o 
   8  20  -3       72.36       84.20     10.02 o 
   9  20  -3       33.83       33.53      7.54 o 
  10  20  -3        3.00       -2.33      5.45 o 
  11  20  -3       55.27       49.64     12.98 o 
   0  21  -3     1323.10     1263.40     18.13 o 
   1  21  -3      781.67      724.67     10.68 o 
   2  21  -3      323.00      296.24      6.27 o 
   3  21  -3      100.65      100.50      3.60 o 
   4  21  -3      313.16      301.58      8.12 o 
   5  21  -3      513.12      505.37     12.68 o 
   6  21  -3      407.15      414.04     11.80 o 
   7  21  -3      504.02      524.53     15.42 o 
   8  21  -3       11.67        8.86      4.04 o 
   9  21  -3       24.15       28.09      7.50 o 
  10  21  -3        8.19        8.04      6.63 o 
  11  21  -3      154.17      146.24     14.21 o 
   1  22  -3      715.65      705.63     10.49 o 
   2  22  -3      529.92      510.65      8.74 o 
   3  22  -3      108.80      110.58      4.52 o 
   4  22  -3       19.21       14.51      3.22 o 
   5  22  -3      535.70      552.21     13.54 o 
   6  22  -3       99.49       96.65      6.93 o 
   7  22  -3      229.68      223.27     12.77 o 
   8  22  -3       87.53       93.17      7.54 o 
   9  22  -3      168.89      180.58     16.16 o 
  10  22  -3      162.39      165.05     14.30 o 
   0  23  -3      785.67      742.13     13.18 o 
   1  23  -3      761.50      686.30     12.10 o 
   2  23  -3      107.38      105.85      4.08 o 
   3  23  -3      460.71      444.76      8.03 o 
   4  23  -3      195.47      195.04      7.77 o 
   5  23  -3       30.51       26.50      4.01 o 
   6  23  -3      162.15      163.95      8.89 o 
   7  23  -3      246.73      254.17     11.43 o 
   8  23  -3      248.10      264.20     15.13 o 
   9  23  -3       43.55       45.87     12.37 o 
  10  23  -3      378.14      432.47     21.88 o 
   1  24  -3      161.82      174.13      5.27 o 
   2  24  -3      208.27      213.54      5.94 o 
   3  24  -3       20.25       17.80      2.38 o 
   4  24  -3       22.44       18.08      3.51 o 
   5  24  -3      282.18      285.74     17.21 o 
   6  24  -3      207.96      211.75      9.98 o 
   7  24  -3        9.66        6.13      5.00 o 
   8  24  -3       36.86       39.86      6.21 o 
   9  24  -3      129.82      130.96     11.22 o 
  10  24  -3      164.18      154.40     14.57 o 
   0  25  -3      261.60      261.87     10.17 o 
   1  25  -3       67.60       67.83      5.08 o 
   2  25  -3      175.97      166.93      5.42 o 
   3  25  -3      190.48      197.87      5.95 o 
   4  25  -3      644.48      629.08     19.94 o 
   5  25  -3      147.90      139.53      8.14 o 
   6  25  -3     1020.48     1047.32     28.71 o 
   7  25  -3        5.85       11.46      4.39 o 
   8  25  -3      275.74      275.12     15.22 o 
   9  25  -3      114.19      118.14      9.24 o 
   1  26  -3      153.25      153.86      5.17 o 
   2  26  -3      560.47      559.36     10.35 o 
   3  26  -3      135.23      127.00      7.17 o 
   4  26  -3       24.85       33.90      5.80 o 
   5  26  -3      115.48      113.57      8.47 o 
   6  26  -3      426.35      458.51     15.02 o 
   7  26  -3       53.52       58.76      6.77 o 
   8  26  -3      390.15      416.95     15.32 o 
   9  26  -3        4.36        1.23      4.55 o 
   0  27  -3     1072.79     1014.30     27.30 o 
   1  27  -3        3.51        0.76      1.75 o 
   2  27  -3       54.49       43.30      4.66 o 
   3  27  -3      526.62      518.42     10.69 o 
   4  27  -3       46.04       35.87     11.02 o 
   5  27  -3       51.04       44.40      6.84 o 
   6  27  -3      131.05      124.90      8.55 o 
   7  27  -3       63.52       74.92      7.51 o 
   8  27  -3      117.75      119.13     12.36 o 
   9  27  -3       34.95       38.49      9.53 o 
   1  28  -3      207.25      214.85      7.51 o 
   2  28  -3      333.87      326.24      8.38 o 
   3  28  -3       92.54       97.32      4.89 o 
   4  28  -3      413.82      393.64     13.87 o 
   5  28  -3      222.99      236.86     13.06 o 
   6  28  -3      113.54       90.62     12.59 o 
   7  28  -3      142.84      153.80      9.73 o 
   8  28  -3      221.71      259.33     20.65 o 
   0  29  -3      230.48      235.58     16.28 o 
   1  29  -3      212.10      216.71      8.73 o 
   2  29  -3       95.23       97.35      4.93 o 
   3  29  -3      158.14      159.97      6.06 o 
   4  29  -3      196.86      205.94      9.45 o 
   5  29  -3       61.67       52.26     15.23 o 
   6  29  -3       24.52       21.02      6.01 o 
   7  29  -3      121.48      136.95     11.38 o 
   8  29  -3       72.23       55.41     11.17 o 
   1  30  -3       20.81       20.65      3.79 o 
   2  30  -3      965.03     1038.94     16.80 o 
   3  30  -3      229.35      219.64      7.89 o 
   4  30  -3      379.68      406.88     14.03 o 
   5  30  -3       45.97       61.15      8.03 o 
   6  30  -3       27.19       27.44     13.33 o 
   7  30  -3      125.14      135.06     14.31 o 
   0  31  -3       39.82       42.00      6.96 o 
   1  31  -3      405.25      408.96     12.02 o 
   2  31  -3       85.97       87.69      6.08 o 
   3  31  -3       74.43       57.18      5.72 o 
   4  31  -3       43.17       52.84      5.88 o 
   5  31  -3       28.28       16.57      5.76 o 
   6  31  -3       39.69       32.97      9.81 o 
   1  32  -3      163.10      156.81      7.81 o 
   2  32  -3       46.52       46.14      4.97 o 
   3  32  -3        0.57        0.11      3.39 o 
   4  32  -3      547.98      550.28     27.77 o 
   5  32  -3        1.03       -1.67      4.67 o 
   6  32  -3      125.53      105.50     19.11 o 
   0  33  -3      200.01      207.28     12.83 o 
   1  33  -3       37.91       36.77      4.85 o 
   2  33  -3      114.12      121.67      7.11 o 
   3  33  -3      257.97      273.93     15.58 o 
   4  33  -3      157.08      164.92      9.17 o 
   5  33  -3       32.06       30.80      6.67 o 
   1  34  -3      218.79      217.53      9.38 o 
   2  34  -3        1.62        2.16      3.28 o 
   3  34  -3        8.23        1.53      5.04 o 
   4  34  -3       14.57       12.53     10.50 o 
   0  35  -3      206.55      203.82     13.05 o 
   1  35  -3       53.07       62.33      5.95 o 
   2  35  -3       55.79       59.15      5.68 o 
   0   0  -2      571.10      622.81     19.02 o 
   2   0  -2    19914.02    19720.80    350.14 o 
   4   0  -2      677.20      695.35     11.97 o 
   6   0  -2      140.51      142.26      5.12 o 
   8   0  -2      370.98      370.98     13.68 o 
  10   0  -2      614.23      576.82     29.00 o 
  12   0  -2      134.84      136.40     16.70 o 
   1   1  -2     4659.20     4846.27     63.66 o 
   2   1  -2    53525.36    50695.98    617.85 o 
   3   1  -2     1045.40     1136.44     16.58 o 
   4   1  -2      542.27      555.39      7.50 o 
   5   1  -2     1117.68     1108.77     10.98 o 
   6   1  -2     1523.31     1586.68     16.63 o 
   7   1  -2        5.57        3.64      1.34 o 
   8   1  -2      459.60      480.83     11.22 o 
   9   1  -2      139.64      133.41      8.48 o 
  10   1  -2      170.05      192.95     11.80 o 
  11   1  -2       79.72       98.47      9.58 o 
  12   1  -2      274.73      283.81     19.80 o 
  13   1  -2      187.73      210.13     15.60 o 
   0   2  -2    12517.49    12774.50    238.69 o 
   1   2  -2    20842.39    20471.68    257.59 o 
   2   2  -2    10662.71    10818.07    159.38 o 
   3   2  -2     1162.59     1174.86     15.49 o 
   4   2  -2     4270.11     4409.48     39.00 o 
   5   2  -2      345.89      380.19      5.24 o 
   6   2  -2     3004.31     2934.18     27.41 o 
   7   2  -2      905.14      880.24     12.98 o 
   8   2  -2      131.18      128.99      5.04 o 
   9   2  -2      578.93      557.42     17.11 o 
  10   2  -2      393.37      419.42     13.68 o 
  11   2  -2      131.78      132.33     10.83 o 
  12   2  -2      420.63      456.26     20.49 o 
  13   2  -2      135.70      153.78     19.36 o 
   1   3  -2     7315.33     7555.65     95.51 o 
   2   3  -2     4201.26     4268.93     55.87 o 
   3   3  -2      630.43      649.96     10.29 o 
   4   3  -2      784.15      889.05      9.84 o 
   5   3  -2     2470.80     2559.13     23.60 o 
   6   3  -2       21.05       35.38      1.95 o 
   7   3  -2      179.31      178.29      5.19 o 
   8   3  -2      590.88      583.56     10.53 o 
   9   3  -2      362.30      368.28     12.09 o 
  10   3  -2       34.86       40.44      5.39 o 
  11   3  -2       45.54       48.02     14.62 o 
  12   3  -2        4.18        3.48      7.80 o 
  13   3  -2       12.78       20.84     10.94 o 
   0   4  -2        5.18        0.76      2.15 o 
   1   4  -2     1054.91     1100.14     16.32 o 
   2   4  -2      340.16      362.32      7.81 o 
   3   4  -2      513.40      576.65      9.89 o 
   4   4  -2      709.10      724.01      9.38 o 
   5   4  -2      595.83      575.73      7.35 o 
   6   4  -2     1007.39      973.04     11.32 o 
   7   4  -2     1351.35     1303.45     17.25 o 
   8   4  -2      313.50      338.30      7.74 o 
   9   4  -2      211.61      201.12      9.13 o 
  10   4  -2      226.46      228.95     10.23 o 
  11   4  -2       18.54       24.25      9.92 o 
  12   4  -2      197.89      187.17     20.13 o 
  13   4  -2      233.77      260.58     24.03 o 
   1   5  -2      644.42      655.73     12.68 o 
   2   5  -2       97.80      120.68      5.49 o 
   3   5  -2      533.46      539.11      9.60 o 
   4   5  -2      771.03      838.73     12.26 o 
   5   5  -2      289.74      274.27      4.67 o 
   6   5  -2      258.72      266.87      5.59 o 
   7   5  -2     1122.21     1086.89     15.40 o 
   8   5  -2      386.53      400.11      9.54 o 
   9   5  -2      170.29      160.27      8.19 o 
  10   5  -2      666.14      658.65     17.86 o 
  11   5  -2       68.70       55.90     12.74 o 
  12   5  -2       36.51       12.91      9.32 o 
  13   5  -2       57.26       41.55     13.27 o 
   0   6  -2     7945.52     7664.67    205.23 o 
   1   6  -2     2501.73     2624.99     41.14 o 
   2   6  -2     1553.57     1596.13     32.86 o 
   3   6  -2     4148.82     4086.47     52.68 o 
   4   6  -2      631.76      708.53     12.46 o 
   5   6  -2      435.56      454.21     11.67 o 
   6   6  -2      524.14      537.10      9.08 o 
   7   6  -2      152.03      134.99      4.67 o 
   8   6  -2     1054.87     1037.29     17.24 o 
   9   6  -2     1305.03     1341.01     23.66 o 
  10   6  -2      171.96      171.67     17.24 o 
  11   6  -2       52.33       52.07     12.64 o 
  12   6  -2        1.59        2.01      8.21 o 
  13   6  -2       77.83       63.03     15.51 o 
   1   7  -2     1203.48     1188.65     16.80 o 
   2   7  -2     6935.03     6780.39    117.76 o 
   3   7  -2     1321.29     1492.70     21.59 o 
   4   7  -2     1047.28     1017.58     16.12 o 
   5   7  -2      300.12      326.00      8.02 o 
   6   7  -2      222.24      204.86      5.86 o 
   7   7  -2      568.04      551.96     12.42 o 
   8   7  -2     2447.24     2484.85     36.50 o 
   9   7  -2      119.85      123.41      6.89 o 
  10   7  -2      167.23      166.24     15.82 o 
  11   7  -2      138.47      111.31     16.38 o 
  12   7  -2      150.29      154.51     18.80 o 
  13   7  -2      139.84      138.11     19.50 o 
   0   8  -2     5103.37     5091.51     70.20 o 
   1   8  -2      202.50      216.85      4.38 o 
   2   8  -2      520.58      542.54      7.87 o 
   3   8  -2     3157.81     3339.41     38.72 o 
   4   8  -2     1186.20     1272.33     19.34 o 
   5   8  -2      940.75      990.79     16.72 o 
   6   8  -2      921.17      894.10     16.25 o 
   7   8  -2     1382.58     1346.90     20.20 o 
   8   8  -2      114.74      125.28      6.55 o 
   9   8  -2      872.33      885.79     21.21 o 
  10   8  -2      106.01      112.67     10.70 o 
  11   8  -2       88.16      118.43     10.83 o 
  12   8  -2       29.97       13.67      9.72 o 
  13   8  -2      139.36      123.55     19.07 o 
   1   9  -2      580.79      603.93      7.33 o 
   2   9  -2      686.33      752.59     10.42 o 
   3   9  -2      369.60      396.87      6.32 o 
   4   9  -2      582.90      610.62     10.18 o 
   5   9  -2     1086.19     1141.98     16.73 o 
   6   9  -2      539.65      472.41     19.20 o 
   7   9  -2      138.61      132.68      7.10 o 
   8   9  -2       79.40       73.24      6.76 o 
   9   9  -2        4.00        7.46      3.44 o 
  10   9  -2       13.34        7.12      4.74 o 
  11   9  -2      139.89      142.66     11.81 o 
  12   9  -2      112.64      113.41     17.77 o 
  13   9  -2       51.19       78.46     15.98 o 
   0  10  -2     1379.73     1522.60     20.59 o 
   1  10  -2     3476.65     3793.19     34.89 o 
   2  10  -2     3556.26     3896.31     36.10 o 
   3  10  -2      162.01      143.23      3.51 o 
   4  10  -2      612.13      571.30      8.58 o 
   5  10  -2      248.56      247.83      5.87 o 
   6  10  -2      459.98      411.43     14.00 o 
   7  10  -2      108.53       92.91      6.36 o 
   8  10  -2      470.95      421.81     13.65 o 
   9  10  -2      296.27      301.78     12.06 o 
  10  10  -2      257.18      243.01     26.57 o 
  11  10  -2      423.55      436.49     32.13 o 
  12  10  -2       84.23       57.56     14.32 o 
  13  10  -2       21.84       21.15     11.24 o 
   1  11  -2     1867.23     1862.43     17.23 o 
   2  11  -2     1771.23     1756.85     16.62 o 
   3  11  -2      533.41      647.18      8.04 o 
   4  11  -2      694.94      692.34     10.62 o 
   5  11  -2     4209.88     4310.49     52.60 o 
   6  11  -2      326.40      294.22     10.23 o 
   7  11  -2     1214.21     1167.94     21.74 o 
   8  11  -2      349.14      346.77     12.41 o 
   9  11  -2      170.77      165.29     13.22 o 
  10  11  -2      196.75      197.62     13.39 o 
  11  11  -2      584.61      624.36     23.73 o 
  12  11  -2       54.65       40.37     13.08 o 
  13  11  -2       60.76       55.28     15.08 o 
   0  12  -2      843.92      895.22     11.99 o 
   1  12  -2     1963.56     2006.11     16.32 o 
   2  12  -2      817.29      924.40     11.41 o 
   3  12  -2     1842.12     1667.59     17.18 o 
   4  12  -2      842.67      815.85     10.99 o 
   5  12  -2      785.14      832.59     12.70 o 
   6  12  -2      499.73      487.13     12.08 o 
   7  12  -2      987.24      954.45     19.13 o 
   8  12  -2      341.01      322.09     12.20 o 
   9  12  -2      231.74      239.74     10.95 o 
  10  12  -2      118.48      108.49      8.59 o 
  11  12  -2       62.69       84.11     10.05 o 
  12  12  -2      173.74      148.58     19.91 o 
  13  12  -2       24.71       25.94     12.75 o 
   1  13  -2      116.93      117.36      2.25 o 
   2  13  -2      552.25      557.13      6.76 o 
   3  13  -2        5.63        6.28      1.05 o 
   4  13  -2     1634.57     1661.30     24.33 o 
   5  13  -2       69.93       80.42      3.44 o 
   6  13  -2      151.97      142.27      6.58 o 
   7  13  -2      223.90      227.61      8.66 o 
   8  13  -2      688.57      691.44     18.84 o 
   9  13  -2      466.25      448.55     15.47 o 
  10  13  -2       34.42       40.81      7.77 o 
  11  13  -2       28.10       22.10      6.87 o 
  12  13  -2       44.17       54.25     14.53 o 
  13  13  -2      134.05      141.34     20.51 o 
   0  14  -2      398.35      423.80      7.48 o 
   1  14  -2      272.92      265.54      3.89 o 
   2  14  -2       57.19       70.23      2.32 o 
   3  14  -2      449.74      402.39      5.91 o 
   4  14  -2     1604.85     1600.14     25.70 o 
   5  14  -2       45.86       43.15      2.84 o 
   6  14  -2       67.26       68.45      5.05 o 
   7  14  -2      101.45      104.94      9.27 o 
   8  14  -2        3.75        6.87      3.64 o 
   9  14  -2      259.42      262.18     17.01 o 
  10  14  -2      184.33      196.00     14.44 o 
  11  14  -2      103.47      131.03     12.24 o 
  12  14  -2      132.03      149.89     20.14 o 
   1  15  -2     4287.44     4228.41     30.68 o 
   2  15  -2      709.35      698.59      8.21 o 
   3  15  -2      147.00      176.38      4.19 o 
   4  15  -2      323.57      289.43      6.78 o 
   5  15  -2     3067.69     2920.90     32.29 o 
   6  15  -2       50.79       51.69      3.71 o 
   7  15  -2      853.95      804.32     20.19 o 
   8  15  -2      300.80      284.76     12.06 o 
   9  15  -2      241.11      269.17     12.17 o 
  10  15  -2       63.20       58.83     18.24 o 
  11  15  -2       71.28       69.56     22.24 o 
  12  15  -2       55.25       60.30     14.78 o 
   0  16  -2     3861.21     3692.42     37.44 o 
   1  16  -2      792.95      792.94      7.80 o 
   2  16  -2      306.47      297.79      4.96 o 
   3  16  -2     1188.48     1132.21     13.46 o 
   4  16  -2     5586.02     5312.40     54.50 o 
   5  16  -2        7.55        9.75      1.74 o 
   6  16  -2     1988.02     1980.79     32.83 o 
   7  16  -2       44.98       56.11      7.83 o 
   8  16  -2       72.70       60.63      7.84 o 
   9  16  -2      129.64      125.83     11.01 o 
  10  16  -2      850.84      954.13     45.94 o 
  11  16  -2       25.49       28.68      7.32 o 
  12  16  -2      221.35      226.70     23.71 o 
   1  17  -2     1444.23     1477.64     13.89 o 
   2  17  -2      399.56      364.01      5.72 o 
   3  17  -2      770.94      752.91     10.29 o 
   4  17  -2      224.61      223.53      5.63 o 
   5  17  -2      282.75      283.60      6.19 o 
   6  17  -2       86.20       80.86      5.44 o 
   7  17  -2     1093.94     1124.88     27.75 o 
   8  17  -2      319.03      322.88     13.32 o 
   9  17  -2        9.61       10.45      5.65 o 
  10  17  -2       33.70       35.05      7.96 o 
  11  17  -2      126.88      125.26     12.63 o 
  12  17  -2      117.30      109.41     18.40 o 
   0  18  -2      802.15      787.71     11.02 o 
   1  18  -2      178.93      164.73      3.65 o 
   2  18  -2      250.23      238.85      4.69 o 
   3  18  -2      189.89      170.55      4.54 o 
   4  18  -2      905.24      906.99     12.94 o 
   5  18  -2       82.18       84.23      5.12 o 
   6  18  -2      102.08      102.54      4.94 o 
   7  18  -2       95.51      107.40      8.09 o 
   8  18  -2      109.57      108.18     10.30 o 
   9  18  -2       68.66       77.40     13.22 o 
  10  18  -2        2.75        0.99      5.43 o 
  11  18  -2       46.27       41.73      8.87 o 
  12  18  -2       58.92       54.48     15.44 o 
   1  19  -2      997.57      935.18     10.22 o 
   2  19  -2     2357.70     2158.72     20.27 o 
   3  19  -2      319.14      306.39      8.35 o 
   4  19  -2     1315.46     1286.13     17.63 o 
   5  19  -2      319.82      298.12      9.12 o 
   6  19  -2       50.15       42.36      6.26 o 
   7  19  -2      280.26      295.05      8.36 o 
   8  19  -2      357.09      358.39     17.39 o 
   9  19  -2      136.99      142.65     12.41 o 
  10  19  -2       54.21       54.40      9.47 o 
  11  19  -2       64.01       61.52     10.46 o 
   0  20  -2      217.65      234.46      5.97 o 
   1  20  -2      308.79      317.94      5.33 o 
   2  20  -2      472.15      429.90      6.81 o 
   3  20  -2     1470.35     1443.32     15.55 o 
   4  20  -2      489.40      459.72     10.01 o 
   5  20  -2       25.44       28.16      3.62 o 
   6  20  -2      591.47      581.40     13.90 o 
   7  20  -2      449.05      460.37     13.94 o 
   8  20  -2       18.71       23.69      6.65 o 
   9  20  -2      318.70      346.51     25.81 o 
  10  20  -2      207.42      212.53     15.45 o 
  11  20  -2      124.06      129.42     13.40 o 
   1  21  -2     2147.36     2038.95     18.78 o 
   2  21  -2      658.28      628.09      8.70 o 
   3  21  -2      341.47      329.09      6.19 o 
   4  21  -2     1357.79     1321.81     19.81 o 
   5  21  -2     1402.03     1349.39     29.24 o 
   6  21  -2      175.74      186.14      7.92 o 
   7  21  -2      129.19      126.10      7.81 o 
   8  21  -2       13.40       10.90      4.16 o 
   9  21  -2      120.22      133.90     12.38 o 
  10  21  -2       56.92       46.53     10.65 o 
  11  21  -2      231.60      246.55     24.51 o 
   0  22  -2      278.58      280.54     10.08 o 
   1  22  -2      335.74      310.24      5.89 o 
   2  22  -2       84.53       76.24      3.24 o 
   3  22  -2       58.40       54.93      2.99 o 
   4  22  -2       59.89       55.83      4.10 o 
   5  22  -2      155.67      147.22      7.04 o 
   6  22  -2       95.52       91.98      6.74 o 
   7  22  -2       16.41       17.57      4.28 o 
   8  22  -2       13.69        9.03      4.28 o 
   9  22  -2       41.93       39.17      8.59 o 
  10  22  -2      212.29      224.20     16.19 o 
  11  22  -2       88.93       93.62     19.87 o 
   1  23  -2       43.80       43.83      3.12 o 
   2  23  -2       46.75       49.21      3.50 o 
   3  23  -2        8.40        7.92      1.86 o 
   4  23  -2      202.11      220.21      7.27 o 
   5  23  -2      423.01      431.46     11.89 o 
   6  23  -2       22.01       25.21      7.36 o 
   7  23  -2       68.19       72.41      6.71 o 
   8  23  -2      184.97      203.05     10.45 o 
   9  23  -2       25.30       27.19      7.95 o 
  10  23  -2       50.38       56.28     10.12 o 
   0  24  -2      448.90      442.56     17.23 o 
   1  24  -2      381.46      365.19      7.34 o 
   2  24  -2       11.53        5.64      1.82 o 
   3  24  -2     1080.50     1063.79     14.14 o 
   4  24  -2      138.55      139.96      6.17 o 
   5  24  -2      154.72      166.72      8.65 o 
   6  24  -2      746.54      774.29     19.41 o 
   7  24  -2      347.13      340.08     12.81 o 
   8  24  -2      159.99      146.65     11.74 o 
   9  24  -2      107.73      104.44      8.74 o 
  10  24  -2      161.69      165.15     14.59 o 
   1  25  -2      206.23      202.94      5.77 o 
   2  25  -2     1107.05     1090.95     15.50 o 
   3  25  -2       76.79       79.13      3.75 o 
   4  25  -2      383.74      384.43     10.05 o 
   5  25  -2       27.10       35.18      5.07 o 
   6  25  -2      266.48      264.43     21.13 o 
   7  25  -2      109.34      109.53      8.10 o 
   8  25  -2      290.20      282.60     12.59 o 
   9  25  -2       19.63       23.93      6.14 o 
  10  25  -2      191.86      249.59     25.13 o 
   0  26  -2      198.62      198.66      9.03 o 
   1  26  -2       50.85       52.55      3.43 o 
   2  26  -2        1.42        4.57      1.85 o 
   3  26  -2      380.71      392.05      8.46 o 
   4  26  -2       63.27       69.75      5.88 o 
   5  26  -2       45.46       52.54      5.93 o 
   6  26  -2      303.61      311.49     15.42 o 
   7  26  -2      131.71      134.21      9.03 o 
   8  26  -2       19.49       17.43      5.33 o 
   9  26  -2      108.58      117.13      9.12 o 
   1  27  -2       92.55       89.10      4.24 o 
   2  27  -2       81.98       84.09      4.26 o 
   3  27  -2      150.02      148.80      8.89 o 
   4  27  -2       14.96       12.14      3.76 o 
   5  27  -2        7.97        1.05      3.71 o 
   6  27  -2       24.64       23.06      5.03 o 
   7  27  -2      138.06      137.16     19.00 o 
   8  27  -2       32.74       34.55      6.23 o 
   9  27  -2        6.24        7.43      5.05 o 
   0  28  -2     1718.67     1713.59     38.82 o 
   1  28  -2        2.27        2.03      2.06 o 
   2  28  -2       60.38       62.35      4.07 o 
   3  28  -2       20.94       24.27      4.99 o 
   4  28  -2      331.24      330.13     14.55 o 
   5  28  -2      111.47      105.18      8.80 o 
   6  28  -2      265.04      281.33     12.14 o 
   7  28  -2      166.61      175.27     10.35 o 
   8  28  -2       13.97        6.97      6.21 o 
   1  29  -2      751.56      751.53     16.32 o 
   2  29  -2      113.27      120.90      5.43 o 
   3  29  -2      259.79      254.93      7.59 o 
   4  29  -2       59.63       52.23      6.80 o 
   5  29  -2      316.41      354.81     20.63 o 
   6  29  -2       30.88       29.50      9.82 o 
   7  29  -2      105.53      100.91      8.61 o 
   8  29  -2       70.75       63.00      7.75 o 
   0  30  -2      543.33      529.86     19.34 o 
   1  30  -2      384.59      397.35     11.62 o 
   2  30  -2      112.46      101.18      5.08 o 
   3  30  -2      590.23      612.28     12.25 o 
   4  30  -2       42.22       35.39      5.16 o 
   5  30  -2      392.80      358.87     19.08 o 
   6  30  -2      109.07      109.53     10.37 o 
   7  30  -2       76.99       82.15      8.16 o 
   1  31  -2       50.39       46.98      4.94 o 
   2  31  -2       14.67       20.86      4.25 o 
   3  31  -2        1.80        6.02      2.55 o 
   4  31  -2      145.96      140.14      8.38 o 
   5  31  -2      157.17      167.87     22.97 o 
   6  31  -2       47.07       34.12      7.29 o 
   0  32  -2      123.08      111.45      9.74 o 
   1  32  -2      526.88      543.88     14.30 o 
   2  32  -2      145.34      153.79      7.74 o 
   3  32  -2      711.71      780.68     16.97 o 
   4  32  -2       81.13       90.38     12.31 o 
   5  32  -2       66.78       91.22      9.22 o 
   6  32  -2       30.04       24.80      6.67 o 
   1  33  -2      105.73       90.32      8.67 o 
   2  33  -2      133.21      131.30      7.38 o 
   3  33  -2       72.04       79.62      7.94 o 
   4  33  -2      321.74      366.78     13.15 o 
   5  33  -2      155.82      152.13     12.36 o 
   0  34  -2     1260.61     1312.01     55.06 o 
   1  34  -2      163.23      151.78      8.06 o 
   2  34  -2      127.12      125.03      7.36 o 
   3  34  -2      208.96      216.54     21.35 o 
   4  34  -2      313.34      346.48     12.81 o 
   1  35  -2       34.95       36.82      5.01 o 
   2  35  -2       71.51       79.26      6.35 o 
   2   0  -1     6641.64     6884.24    119.83 o 
   4   0  -1     4678.30     4577.32     69.08 o 
   6   0  -1      809.25      828.40     19.86 o 
   8   0  -1      456.69      447.67     14.83 o 
  10   0  -1      443.88      393.71     24.35 o 
  12   0  -1      537.91      564.32     42.32 o 
  14   0  -1      170.20      172.53     14.74 o 
   0   1  -1     7121.96     6947.15    191.89 o 
   1   1  -1     3501.45     3458.29     60.93 o 
   2   1  -1     5663.92     5827.82     65.20 o 
   3   1  -1      182.16      158.99      3.67 o 
   4   1  -1       96.00       96.71      2.92 o 
   5   1  -1      505.93      568.15      7.00 o 
   6   1  -1      694.85      678.74      9.25 o 
   7   1  -1      246.65      260.10      6.34 o 
   8   1  -1       74.63       83.06      4.67 o 
   9   1  -1      219.56      215.57      7.58 o 
  10   1  -1      220.17      219.34     12.80 o 
  11   1  -1      131.55      130.13     10.84 o 
  12   1  -1       87.87       83.00      8.13 o 
  13   1  -1       23.87       15.97      4.77 o 
  14   1  -1        8.36        9.64      7.31 o 
   1   2  -1     8829.05     8778.54    114.96 o 
   2   2  -1     4830.87     5053.11     56.50 o 
   3   2  -1     1929.14     2014.71     24.35 o 
   4   2  -1     5677.68     6033.47     55.85 o 
   5   2  -1     1141.64     1224.70     13.07 o 
   6   2  -1      106.94      110.78      3.74 o 
   7   2  -1       37.84       42.68      3.67 o 
   8   2  -1      307.37      324.25      9.11 o 
   9   2  -1       29.27       34.12      5.63 o 
  10   2  -1       46.06       43.34      8.01 o 
  11   2  -1       75.33       77.38      7.56 o 
  12   2  -1      135.85      125.09      9.54 o 
  13   2  -1       12.96       12.77      4.74 o 
  14   2  -1      138.34      137.08     14.08 o 
   0   3  -1     2910.79     2882.59     52.25 o 
   1   3  -1     4048.39     4082.81     62.77 o 
   2   3  -1      558.93      577.26     10.47 o 
   3   3  -1     1203.78     1209.72     16.83 o 
   4   3  -1      839.11      938.37     11.60 o 
   5   3  -1      141.56      150.14      3.56 o 
   6   3  -1      405.24      391.50      6.45 o 
   7   3  -1     1037.17     1049.99     13.19 o 
   8   3  -1      183.58      169.89      7.90 o 
   9   3  -1      394.68      401.52     16.17 o 
  10   3  -1       10.28       17.74      5.20 o 
  11   3  -1       96.66       91.82      8.36 o 
  12   3  -1      132.01      141.22      9.98 o 
  13   3  -1       57.49       45.05      7.25 o 
  14   3  -1      110.92      125.93     13.23 o 
   1   4  -1      691.11      764.86     13.20 o 
   2   4  -1      756.73      789.12     13.98 o 
   3   4  -1      589.75      581.26      9.17 o 
   4   4  -1      448.48      491.12      6.56 o 
   5   4  -1     1830.09     1772.63     18.76 o 
   6   4  -1      584.46      609.07      8.04 o 
   7   4  -1       18.42       21.21      2.27 o 
   8   4  -1      913.25      891.89     14.65 o 
   9   4  -1     1388.86     1310.98     32.82 o 
  10   4  -1      465.98      460.55     15.16 o 
  11   4  -1       60.80       53.34      6.60 o 
  12   4  -1        1.63       -1.34      3.90 o 
  13   4  -1       70.01       56.30     10.32 o 
   0   5  -1      160.90      186.87      5.87 o 
   1   5  -1     1515.01     1608.55     31.17 o 
   2   5  -1     2209.75     2169.36    149.86 o 
   3   5  -1     2357.29     2438.36     36.24 o 
   4   5  -1     3064.46     3261.40     36.36 o 
   5   5  -1      651.14      650.82     10.90 o 
   6   5  -1      301.39      353.94      5.69 o 
   7   5  -1      806.97      790.05     12.15 o 
   8   5  -1      323.56      333.11      7.66 o 
   9   5  -1      684.76      688.66     13.88 o 
  10   5  -1      353.72      339.00     13.13 o 
  11   5  -1     1013.51     1002.89     24.97 o 
  12   5  -1      224.15      232.26     24.24 o 
  13   5  -1       54.15       46.31     13.71 o 
   1   6  -1     3099.95     3316.16     48.05 o 
   2   6  -1     3352.60     3394.98     61.50 o 
   3   6  -1     2223.55     2428.90     36.45 o 
   4   6  -1      956.26      905.13     14.56 o 
   5   6  -1     1077.57     1022.50     12.85 o 
   6   6  -1       64.90       63.88      3.17 o 
   7   6  -1     1470.20     1508.79     23.63 o 
   8   6  -1      359.64      344.24     10.29 o 
   9   6  -1     1466.81     1472.53     22.51 o 
  10   6  -1      432.32      413.83     19.74 o 
  11   6  -1      332.37      322.13     19.87 o 
  12   6  -1       45.08       59.29     13.71 o 
  13   6  -1       82.12       92.91     16.55 o 
   0   7  -1    15425.08    15765.48    215.80 o 
   1   7  -1     1058.24      982.49     14.13 o 
   2   7  -1     1478.24     1572.05     23.94 o 
   3   7  -1     2413.07     2623.46     33.78 o 
   4   7  -1     1559.65     1598.80     22.53 o 
   5   7  -1      406.53      440.60      8.27 o 
   6   7  -1      820.38      788.78     10.61 o 
   7   7  -1      330.40      318.31      8.01 o 
   8   7  -1      302.90      292.61     12.51 o 
   9   7  -1      514.70      507.36     11.70 o 
  10   7  -1      763.12      779.58     17.45 o 
  11   7  -1      276.17      266.60     21.70 o 
  12   7  -1      237.14      241.59     22.49 o 
  13   7  -1       17.41       19.26     10.84 o 
   1   8  -1     2178.14     2170.98     20.68 o 
   2   8  -1      996.78     1027.06     12.44 o 
   3   8  -1      268.74      340.86      6.21 o 
   4   8  -1      559.21      550.34      9.40 o 
   5   8  -1     2742.01     2864.29     28.34 o 
   6   8  -1      175.15      173.65      4.25 o 
   7   8  -1     1613.12     1580.44     20.75 o 
   8   8  -1      323.23      319.34      8.05 o 
   9   8  -1        6.74        9.54      2.81 o 
  10   8  -1      159.78      166.91     14.74 o 
  11   8  -1      194.99      192.96     19.64 o 
  12   8  -1      403.58      405.22     28.87 o 
  13   8  -1       60.93       50.38     14.29 o 
   0   9  -1     2822.41     3125.75     53.56 o 
   1   9  -1     1214.87     1256.72     13.10 o 
   2   9  -1     4649.67     5015.04     47.99 o 
   3   9  -1     1460.52     1523.36     17.36 o 
   4   9  -1     1779.39     1971.57     22.05 o 
   5   9  -1      802.80      846.98     10.92 o 
   6   9  -1     1441.30     1444.10     21.38 o 
   7   9  -1       11.20       13.22      2.51 o 
   8   9  -1      162.63      177.71      6.64 o 
   9   9  -1      401.46      415.28     13.80 o 
  10   9  -1      388.91      389.58     14.13 o 
  11   9  -1        4.60       -5.32      6.23 o 
  12   9  -1      108.41      119.65     17.27 o 
  13   9  -1        6.18        0.08      8.70 o 
   1  10  -1      578.22      589.06      6.92 o 
   2  10  -1       76.42       78.86      2.96 o 
   3  10  -1     3263.57     3618.58     31.64 o 
   4  10  -1     2530.13     2545.18     24.94 o 
   5  10  -1      575.48      621.91      9.03 o 
   6  10  -1     1134.23     1126.70     15.40 o 
   7  10  -1      254.13      238.03      7.25 o 
   8  10  -1      218.39      205.11      9.28 o 
   9  10  -1       39.68       46.02      5.62 o 
  10  10  -1        0.82       -1.16      3.32 o 
  11  10  -1       96.61       84.51     14.45 o 
  12  10  -1      235.89      224.09     22.85 o 
  13  10  -1      268.59      275.13     25.30 o 
   0  11  -1     8299.54     9157.81     91.80 o 
   1  11  -1     3017.06     3251.97     28.51 o 
   2  11  -1      322.95      279.75      4.89 o 
   3  11  -1     2344.57     2463.17     20.69 o 
   4  11  -1      716.94      758.21      9.80 o 
   5  11  -1      472.90      502.20      7.91 o 
   6  11  -1      633.42      594.06     10.05 o 
   7  11  -1     1808.37     1780.87     28.59 o 
   8  11  -1        6.73        3.64      3.29 o 
   9  11  -1      573.24      586.83     17.35 o 
  10  11  -1      171.69      167.41      9.90 o 
  11  11  -1       13.27        9.90      8.89 o 
  12  11  -1       56.37       64.75     15.09 o 
  13  11  -1       46.46       39.63     13.52 o 
   1  12  -1       81.60       97.04      1.99 o 
   2  12  -1      124.61      105.27      3.87 o 
   3  12  -1       43.40       50.45      1.62 o 
   4  12  -1      189.16      189.39      4.31 o 
   5  12  -1     1177.79     1187.22     14.01 o 
   6  12  -1      550.27      538.69      9.65 o 
   7  12  -1      191.28      202.52      9.09 o 
   8  12  -1       66.20       56.66      5.92 o 
   9  12  -1       80.58       74.32      6.93 o 
  10  12  -1      127.45      139.27      9.40 o 
  11  12  -1      124.54      115.09     17.16 o 
  12  12  -1       24.22        9.16     10.45 o 
  13  12  -1       55.53       45.56     14.09 o 
   0  13  -1      783.88      821.20     11.42 o 
   1  13  -1     1785.95     2006.04     15.69 o 
   2  13  -1      174.62      176.33      4.18 o 
   3  13  -1     1048.73      947.29     10.46 o 
   4  13  -1      547.99      535.68      6.83 o 
   5  13  -1     1026.18      997.94     16.89 o 
   6  13  -1       12.30        7.94      2.25 o 
   7  13  -1      204.97      208.41      9.41 o 
   8  13  -1       96.45       78.87      6.79 o 
   9  13  -1      267.07      309.27     12.61 o 
  10  13  -1       46.04       45.45     10.99 o 
  11  13  -1      547.12      559.63     33.73 o 
  12  13  -1       60.39       77.98     16.09 o 
  13  13  -1       80.98       64.64     16.17 o 
   1  14  -1     1830.49     1876.29     14.93 o 
   2  14  -1      736.69      655.66     12.23 o 
   3  14  -1      857.76      863.86     10.61 o 
   4  14  -1       64.78       67.05      2.57 o 
   5  14  -1      930.95      932.90     13.32 o 
   6  14  -1     1547.05     1506.70     21.95 o 
   7  14  -1        6.69        6.38      3.22 o 
   8  14  -1       34.71       36.89      5.51 o 
   9  14  -1      470.05      476.91     15.94 o 
  10  14  -1       33.32       34.09      7.39 o 
  11  14  -1        8.80        6.35      5.76 o 
  12  14  -1      119.35      157.97     20.58 o 
   0  15  -1      213.26      189.91      4.29 o 
   1  15  -1       86.46       80.88      1.96 o 
   2  15  -1      563.21      579.29      8.28 o 
   3  15  -1     2739.57     2763.22     27.17 o 
   4  15  -1      642.79      638.19     10.74 o 
   5  15  -1     1834.16     1793.98     19.64 o 
   6  15  -1      599.49      566.53     24.01 o 
   7  15  -1       66.22       69.39      6.36 o 
   8  15  -1      113.14      106.16      7.98 o 
   9  15  -1      127.00      126.03     10.68 o 
  10  15  -1       64.13       64.72      9.08 o 
  11  15  -1       66.98       68.32      9.83 o 
  12  15  -1      117.85       84.22     16.84 o 
   1  16  -1      115.92      123.48      2.43 o 
   2  16  -1      921.47      932.75      9.15 o 
   3  16  -1     1461.83     1432.92     15.89 o 
   4  16  -1       95.08       97.37      3.92 o 
   5  16  -1      411.49      451.41      8.17 o 
   6  16  -1       46.11       47.66      4.77 o 
   7  16  -1      282.40      262.16     11.05 o 
   8  16  -1      740.87      800.21     25.92 o 
   9  16  -1      149.02      153.41     11.90 o 
  10  16  -1       31.90       31.94      7.54 o 
  11  16  -1       33.36       33.91      7.90 o 
  12  16  -1      156.36      152.57     20.66 o 
   0  17  -1      193.89      209.90      4.86 o 
   1  17  -1     1146.80     1093.87      9.59 o 
   2  17  -1      590.90      577.32      6.71 o 
   3  17  -1     2616.38     2592.76     24.83 o 
   4  17  -1      279.25      263.32      6.42 o 
   5  17  -1      242.53      222.96      7.66 o 
   6  17  -1       98.07      108.78      4.74 o 
   7  17  -1      122.48      111.08      7.90 o 
   8  17  -1      140.57      147.63      9.38 o 
   9  17  -1      344.12      355.82     18.07 o 
  10  17  -1       49.53       49.70      8.85 o 
  11  17  -1        9.51        6.13      6.10 o 
  12  17  -1       16.08        6.66      9.93 o 
   1  18  -1      629.13      564.79      6.76 o 
   2  18  -1      315.54      304.84      5.32 o 
   3  18  -1      846.71      784.99     10.26 o 
   4  18  -1      195.27      179.26      4.35 o 
   5  18  -1      344.72      311.09      8.01 o 
   6  18  -1      490.39      462.76     11.63 o 
   7  18  -1      163.72      159.46      9.42 o 
   8  18  -1      385.23      399.11     14.95 o 
   9  18  -1       73.87       70.81      9.54 o 
  10  18  -1       58.23       60.05      9.37 o 
  11  18  -1       11.81       10.94      6.50 o 
  12  18  -1       15.92        5.04     10.52 o 
   0  19  -1     1919.95     1735.12     20.19 o 
   1  19  -1      119.75      112.57      2.97 o 
   2  19  -1      746.26      725.85      8.66 o 
   3  19  -1      233.44      241.04      5.25 o 
   4  19  -1      303.26      323.79      6.23 o 
   5  19  -1     1064.02     1049.55     16.79 o 
   6  19  -1      395.88      370.55     10.57 o 
   7  19  -1      146.36      146.44      7.19 o 
   8  19  -1      428.85      468.90     19.84 o 
   9  19  -1      243.53      227.58     14.50 o 
  10  19  -1      184.90      189.57     14.42 o 
  11  19  -1       71.83       71.63     10.74 o 
   1  20  -1      137.47      123.64      3.32 o 
   2  20  -1     1358.04     1284.88     13.90 o 
   3  20  -1       59.37       50.91      2.75 o 
   4  20  -1      146.70      141.31      4.37 o 
   5  20  -1      991.95     1003.99     16.54 o 
   6  20  -1      124.33      124.75      8.04 o 
   7  20  -1       74.12       86.00      5.95 o 
   8  20  -1        8.53        7.43      6.96 o 
   9  20  -1       60.01       76.83      9.90 o 
  10  20  -1        0.38        5.46      5.57 o 
  11  20  -1       97.56      105.23     12.30 o 
   0  21  -1      869.27      799.60     11.67 o 
   1  21  -1      241.19      241.81      4.90 o 
   2  21  -1      736.77      725.49      9.48 o 
   3  21  -1      117.69      128.38      4.53 o 
   4  21  -1       24.77       18.67      2.19 o 
   5  21  -1      125.23      118.86      5.73 o 
   6  21  -1      279.60      274.39      9.40 o 
   7  21  -1      246.55      268.29     10.78 o 
   8  21  -1      108.99      116.06     11.11 o 
   9  21  -1      355.94      356.10     36.60 o 
  10  21  -1        4.73        0.61      5.37 o 
  11  21  -1      142.84      153.87     14.18 o 
   1  22  -1      243.16      214.63      4.71 o 
   2  22  -1       77.06       70.96      3.04 o 
   3  22  -1      160.85      158.58      4.64 o 
   4  22  -1       51.90       40.99      2.82 o 
   5  22  -1      291.78      299.36      8.58 o 
   6  22  -1       87.12       82.73      5.81 o 
   7  22  -1      588.05      621.99     17.11 o 
   8  22  -1      132.33      148.45     10.33 o 
   9  22  -1      218.25      214.04     20.55 o 
  10  22  -1       38.57       36.59      8.55 o 
  11  22  -1      176.46      191.50     15.79 o 
   0  23  -1     2367.41     2247.34     28.18 o 
   1  23  -1       63.26       74.11      3.06 o 
   2  23  -1      163.09      147.34      4.59 o 
   3  23  -1      315.69      296.55      6.45 o 
   4  23  -1      121.65      122.01      5.75 o 
   5  23  -1      482.34      471.00     11.13 o 
   6  23  -1      553.29      523.85     15.13 o 
   7  23  -1      188.42      188.94     19.33 o 
   8  23  -1       52.12       59.85      6.66 o 
   9  23  -1        4.20        0.24      7.69 o 
  10  23  -1       99.62       97.12     11.93 o 
   1  24  -1      829.73      862.73     12.12 o 
   2  24  -1      324.45      343.33      7.17 o 
   3  24  -1       98.04       88.67      3.91 o 
   4  24  -1      278.91      278.58      8.39 o 
   5  24  -1      258.04      261.85      9.10 o 
   6  24  -1      286.39      286.79     17.07 o 
   7  24  -1      387.23      388.42     15.09 o 
   8  24  -1      220.57      244.84     11.46 o 
   9  24  -1       72.84       62.30     10.05 o 
  10  24  -1      124.19      117.01     18.47 o 
   0  25  -1      963.94      913.81     20.55 o 
   1  25  -1      123.36      126.99      4.71 o 
   2  25  -1      560.12      565.55     10.11 o 
   3  25  -1       45.98       52.78      4.29 o 
   4  25  -1      207.55      209.43      7.85 o 
   5  25  -1       35.30       32.15      4.30 o 
   6  25  -1      358.18      377.43     13.22 o 
   7  25  -1       92.41       95.60      7.76 o 
   8  25  -1      317.67      314.85     16.56 o 
   9  25  -1       20.55       22.15      5.57 o 
  10  25  -1      162.35      149.52     29.97 o 
   1  26  -1      154.70      146.88      5.08 o 
   2  26  -1      171.01      171.21      5.56 o 
   3  26  -1       17.29       15.37      2.74 o 
   4  26  -1      645.85      658.04     17.57 o 
   5  26  -1      221.95      213.94      9.85 o 
   6  26  -1       87.82       96.62      7.66 o 
   7  26  -1       19.60       23.18      5.15 o 
   8  26  -1      703.30      803.57     42.56 o 
   9  26  -1       28.19       35.87      6.51 o 
   0  27  -1       98.91      108.19     13.13 o 
   1  27  -1       61.36       70.09      3.86 o 
   2  27  -1       46.14       45.03      3.82 o 
   3  27  -1      210.37      210.17      8.74 o 
   4  27  -1      258.31      276.29      9.55 o 
   5  27  -1       36.35       39.81      5.53 o 
   6  27  -1      256.04      283.74     24.04 o 
   7  27  -1       95.19       89.90      7.91 o 
   8  27  -1       40.35       49.11      7.96 o 
   9  27  -1       97.65      112.20      9.29 o 
   1  28  -1      196.27      200.23      5.95 o 
   2  28  -1      132.96      124.06      5.10 o 
   3  28  -1       62.87       63.54      4.22 o 
   4  28  -1      158.78      152.90      7.55 o 
   5  28  -1        0.24       -0.83      3.48 o 
   6  28  -1      136.49      138.61      9.06 o 
   7  28  -1       19.65        7.31      9.74 o 
   8  28  -1       96.20      110.95      9.02 o 
   0  29  -1      193.55      169.76     11.62 o 
   1  29  -1      114.72      111.96      5.88 o 
   2  29  -1      256.51      262.16      7.65 o 
   3  29  -1      125.96      124.83      5.57 o 
   4  29  -1      188.84      207.68      9.92 o 
   5  29  -1       25.98       17.91      4.97 o 
   6  29  -1       17.34       12.47      6.63 o 
   7  29  -1      218.89      204.89     12.61 o 
   8  29  -1      138.72      145.62     10.20 o 
   1  30  -1       89.16       91.03      6.09 o 
   2  30  -1      455.84      447.20     10.27 o 
   3  30  -1       32.22       31.03      4.41 o 
   4  30  -1       76.63       83.54      9.84 o 
   5  30  -1      275.56      277.90     12.00 o 
   6  30  -1      103.89      100.04      8.38 o 
   7  30  -1       15.29       12.10      5.31 o 
   0  31  -1      509.21      529.77     19.69 o 
   1  31  -1      143.39      123.91      7.70 o 
   2  31  -1       41.06       54.67      4.18 o 
   3  31  -1      227.32      226.32     10.90 o 
   4  31  -1      122.11      120.16      6.96 o 
   5  31  -1        6.30        1.09      7.40 o 
   6  31  -1      140.58      135.59     13.08 o 
   7  31  -1       73.77       66.81      7.83 o 
   1  32  -1       62.54       54.72      5.95 o 
   2  32  -1      646.36      663.03     15.88 o 
   3  32  -1      126.18      138.17      6.14 o 
   4  32  -1      293.46      309.24     10.71 o 
   5  32  -1       21.20       24.93      8.90 o 
   6  32  -1       88.05       91.12     10.58 o 
   0  33  -1      202.99      201.45     12.66 o 
   1  33  -1       55.27       50.46      7.93 o 
   2  33  -1      197.43      200.26     13.63 o 
   3  33  -1      154.03      166.67      8.01 o 
   4  33  -1       82.24       82.32      7.13 o 
   5  33  -1       54.29       55.63     10.90 o 
   1  34  -1      276.81      274.32     10.41 o 
   2  34  -1      186.47      193.41      8.78 o 
   3  34  -1       37.39       40.64      6.59 o 
   4  34  -1       96.50       98.80     12.60 o 
   0  35  -1        1.57        2.00      4.65 o 
   1  35  -1       58.97       51.74      5.67 o 
   2  35  -1      121.32      132.61     15.71 o 
   3  35  -1       31.18       39.34      8.72 o 
   2   0   0      832.99      898.76     19.33 o 
   4   0   0     7760.62     7922.77    138.84 o 
   6   0   0     7689.93     8027.16    107.61 o 
   8   0   0      688.26      714.19     13.69 o 
  10   0   0      512.49      480.73     27.06 o 
  12   0   0      293.40      295.33     16.45 o 
  14   0   0       89.55       94.04     11.96 o 
   1   1   0      529.00      455.89     13.75 o 
   2   1   0        0.68       -0.68      0.68 o 
   3   1   0     1065.48     1093.98     16.42 o 
   4   1   0      115.61      119.59      3.24 o 
   5   1   0      709.44      709.71      9.09 o 
   6   1   0      435.78      421.20      6.63 o 
   7   1   0      562.26      501.57      7.83 o 
   8   1   0      626.89      613.49      9.47 o 
   9   1   0      102.94       86.26      8.22 o 
  10   1   0       18.00       16.94      4.91 o 
  11   1   0      346.76      365.94     12.25 o 
  12   1   0       11.88       10.03      4.08 o 
  13   1   0        0.52       -1.04      3.80 o 
  14   1   0       39.94       41.01      8.33 o 
   0   2   0      112.68       -0.37      0.37 o 
   1   2   0       17.09       16.02      1.16 o 
   2   2   0      427.98      442.25     10.25 o 
   3   2   0        5.77       12.70      2.10 o 
   4   2   0     2118.68     2217.38     30.42 o 
   5   2   0      386.99      421.49      6.47 o 
   6   2   0      590.38      592.81      8.24 o 
   7   2   0       19.23       18.15      1.80 o 
   8   2   0      309.35      311.48      7.78 o 
   9   2   0        1.05       -1.11      3.48 o 
  10   2   0       67.83       64.06      8.83 o 
  11   2   0      334.15      327.27     13.44 o 
  12   2   0      289.35      272.54     11.22 o 
  13   2   0        7.29        7.15      4.10 o 
  14   2   0      239.15      230.79     13.53 o 
   1   3   0     2289.32     2320.51     26.16 o 
   2   3   0     5083.39     5330.20     77.54 o 
   3   3   0        0.10       -0.87      0.87 o 
   4   3   0     1299.04     1230.89     27.01 o 
   5   3   0      628.21      673.78      9.43 o 
   6   3   0     1074.40     1076.72     13.61 o 
   7   3   0      135.09      135.73      3.83 o 
   8   3   0     1305.35     1311.10     19.14 o 
   9   3   0      175.78      168.84      7.36 o 
  10   3   0      391.69      348.58     16.41 o 
  11   3   0      467.92      411.24     15.04 o 
  12   3   0        3.46        3.76      3.54 o 
  13   3   0      113.46      122.61      8.66 o 
  14   3   0      148.66      162.00     14.47 o 
   0   4   0    17450.19    17203.80    284.18 o 
   1   4   0     2345.34     2461.66     25.08 o 
   2   4   0     3644.83     3341.22     49.73 o 
   3   4   0     6269.39     6496.19     94.90 o 
   4   4   0       56.98       46.30      2.45 o 
   5   4   0       95.19      102.28      2.78 o 
   6   4   0      412.63      486.48      7.83 o 
   7   4   0      835.96      894.55     12.45 o 
   8   4   0     1076.22     1098.74     17.44 o 
   9   4   0       83.88       62.76      5.13 o 
  10   4   0      166.54      140.58      8.87 o 
  11   4   0      454.44      449.57     17.71 o 
  12   4   0      111.84      110.91      7.93 o 
  13   4   0       66.25       78.95      7.45 o 
   1   5   0     2834.65     3188.19     32.24 o 
   2   5   0     1350.83     1253.28     17.13 o 
   3   5   0     2249.57     2389.05     37.44 o 
   4   5   0     2039.80     2105.70     21.86 o 
   5   5   0     1172.78     1166.84     12.74 o 
   6   5   0        5.22       12.88      1.34 o 
   7   5   0      402.85      423.38      8.03 o 
   8   5   0     2707.34     2610.85     33.07 o 
   9   5   0       28.76       36.70      3.78 o 
  10   5   0      484.19      495.02     15.99 o 
  11   5   0      558.00      561.02     17.97 o 
  12   5   0        0.41       -3.45      4.79 o 
  13   5   0       57.32       34.20      8.53 o 
   0   6   0     1448.72     1659.34     51.17 o 
   1   6   0      693.59      718.17     11.91 o 
   2   6   0     3780.94     3785.83     47.70 o 
   3   6   0       24.75       31.90      2.54 o 
   4   6   0     1164.91     1076.15     13.56 o 
   5   6   0     1157.09     1161.79     12.77 o 
   6   6   0     2286.50     2346.45     22.55 o 
   7   6   0      108.95      119.82      4.14 o 
   8   6   0       69.67       71.05      5.07 o 
   9   6   0        5.84        3.62      2.36 o 
  10   6   0      241.92      247.10     11.85 o 
  11   6   0        9.82       12.14      4.71 o 
  12   6   0        2.97        4.11      4.39 o 
  13   6   0        7.49        5.44      8.10 o 
   1   7   0     1983.72     2119.74     24.65 o 
   2   7   0       95.79      101.87      3.60 o 
   3   7   0      198.51      207.74      3.73 o 
   4   7   0        0.06        2.09      1.03 o 
   5   7   0     1117.94     1212.03     13.28 o 
   6   7   0       47.85       55.61      2.76 o 
   7   7   0       45.14       49.15      2.91 o 
   8   7   0      453.57      436.29     10.70 o 
   9   7   0      201.13      181.24      8.14 o 
  10   7   0        0.26        0.63      3.49 o 
  11   7   0        0.01       -1.67      3.16 o 
  12   7   0        3.65        0.72      4.50 o 
  13   7   0       20.22       11.05      9.94 o 
   0   8   0    10830.94     9944.66   1231.47 o 
   1   8   0      186.32      174.99      3.35 o 
   2   8   0       20.16       18.40      1.28 o 
   3   8   0     2746.09     2826.55     29.60 o 
   4   8   0      867.92      776.96      8.95 o 
   5   8   0      990.84     1013.58     12.48 o 
   6   8   0       37.78       31.55      2.30 o 
   7   8   0     1016.63     1012.64     13.63 o 
   8   8   0        1.24        0.33      1.91 o 
   9   8   0     2466.34     2395.30     41.61 o 
  10   8   0      180.61      185.30      8.78 o 
  11   8   0        3.68        1.24      5.62 o 
  12   8   0       76.77       73.38     14.79 o 
  13   8   0      126.89      101.94     16.57 o 
   1   9   0       22.88       31.37      1.81 o 
   2   9   0     2786.08     2802.72     24.34 o 
   3   9   0       17.67       18.58      1.33 o 
   4   9   0     3203.37     3113.24     28.07 o 
   5   9   0     1065.54     1173.44     13.19 o 
   6   9   0      675.11      660.14      9.86 o 
   7   9   0      786.80      757.60     11.35 o 
   8   9   0      160.26      171.11      6.45 o 
   9   9   0      585.72      643.69     13.72 o 
  10   9   0       99.00      103.24      6.92 o 
  11   9   0      248.80      212.26     27.53 o 
  12   9   0      151.03      181.13     20.58 o 
  13   9   0       19.10       32.46     12.02 o 
   0  10   0     4417.65     4754.87     95.63 o 
   1  10   0       77.57       67.57      2.05 o 
   2  10   0       95.36       94.80      2.23 o 
   3  10   0     3148.21     3271.14     24.98 o 
   4  10   0      894.79      948.24     10.60 o 
   5  10   0     1205.25     1179.82     13.35 o 
   6  10   0       62.00       54.12      2.91 o 
   7  10   0      911.88      889.16     12.71 o 
   8  10   0       21.62       11.69      2.77 o 
   9  10   0     1005.44     1057.17     18.63 o 
  10  10   0      134.99      121.73      9.13 o 
  11  10   0       31.38       37.80     11.50 o 
  12  10   0        0.01        7.80      9.01 o 
  13  10   0       60.58       57.87     14.75 o 
   1  11   0      851.50      961.13      9.94 o 
   2  11   0        3.37        8.96      0.95 o 
   3  11   0     2238.72     2578.31     24.21 o 
   4  11   0       29.17       33.99      1.87 o 
   5  11   0        0.01        1.57      1.23 o 
   6  11   0     1561.77     1591.43     20.06 o 
   7  11   0      740.26      713.48     13.01 o 
   8  11   0      586.63      591.62     14.08 o 
   9  11   0        5.48        0.57      3.10 o 
  10  11   0      574.76      576.46     22.70 o 
  11  11   0        2.08       10.48      8.57 o 
  12  11   0        0.09       -6.86      7.54 o 
  13  11   0      152.97      149.14     20.43 o 
   0  12   0        2.62        0.93      1.00 o 
   1  12   0      219.03      260.29      3.47 o 
   2  12   0        0.37        1.97      0.72 o 
   3  12   0      604.25      633.31      7.64 o 
   4  12   0      265.70      266.79      4.38 o 
   5  12   0      521.66      509.78     10.49 o 
   6  12   0       30.18       34.57      2.84 o 
   7  12   0       83.35       88.84      4.65 o 
   8  12   0       31.64       35.74      5.07 o 
   9  12   0        0.13       -2.77      2.93 o 
  10  12   0      126.57      114.19      8.66 o 
  11  12   0      324.06      356.79     26.72 o 
  12  12   0        0.77        4.14      9.43 o 
  13  12   0       14.62        6.96     10.24 o 
   1  13   0     7802.08     8080.35     58.68 o 
   2  13   0     3035.10     3077.55     25.81 o 
   3  13   0      690.83      608.28      7.18 o 
   4  13   0      251.74      251.53      4.37 o 
   5  13   0     4637.29     4403.27     41.39 o 
   6  13   0      240.70      255.88      7.19 o 
   7  13   0     1889.52     1912.56     29.77 o 
   8  13   0      471.74      466.85     14.77 o 
   9  13   0       86.45      104.79      8.06 o 
  10  13   0       24.90       16.39      6.52 o 
  11  13   0      665.05      707.54     37.94 o 
  12  13   0       15.15        3.76      9.79 o 
  13  13   0       95.19       90.41     17.80 o 
   0  14   0      798.49      798.41     10.31 o 
   1  14   0       20.69        5.64      1.23 o 
   2  14   0      147.78      161.45      3.05 o 
   3  14   0     4228.30     4233.12     34.56 o 
   4  14   0       11.69       11.01      1.50 o 
   5  14   0      530.99      517.00      7.52 o 
   6  14   0     1084.55     1074.74     16.92 o 
   7  14   0      982.81      989.44     22.60 o 
   8  14   0        6.52        4.93      3.52 o 
   9  14   0      496.61      480.19     16.06 o 
  10  14   0      168.88      184.44     21.23 o 
  11  14   0      213.12      240.35     23.11 o 
  12  14   0       73.83       60.73     15.27 o 
   1  15   0     1261.38     1288.61     10.63 o 
   2  15   0      685.72      706.07      7.61 o 
   3  15   0       58.79       69.71      2.40 o 
   4  15   0       82.30       72.87      3.06 o 
   5  15   0      389.24      365.58      7.52 o 
   6  15   0      154.33      125.48      6.14 o 
   7  15   0        0.28       -2.63      2.63 o 
   8  15   0     1359.12     1385.63     53.67 o 
   9  15   0      462.13      473.49     16.26 o 
  10  15   0       91.34      100.81     11.37 o 
  11  15   0       16.89        5.30      8.60 o 
  12  15   0      108.27       93.67     17.41 o 
   0  16   0      515.51      472.95      7.55 o 
   1  16   0       78.74      132.55      2.53 o 
   2  16   0      153.65      163.44      3.30 o 
   3  16   0      673.33      582.57      7.49 o 
   4  16   0      275.26      281.99      5.87 o 
   5  16   0      498.61      472.76     14.69 o 
   6  16   0       10.90       10.54      2.02 o 
   7  16   0      806.66      821.71     34.74 o 
   8  16   0        1.31        1.85      3.27 o 
   9  16   0        0.64        3.02      4.40 o 
  10  16   0       65.26       91.34     10.73 o 
  11  16   0       10.39       20.48     10.70 o 
  12  16   0       79.88      100.94     17.58 o 
   1  17   0      247.75      271.43      3.80 o 
   2  17   0     2903.10     2760.09     21.83 o 
   3  17   0      742.91      837.59     10.24 o 
   4  17   0      882.43      869.42     10.95 o 
   5  17   0        4.67        4.28      2.05 o 
   6  17   0      801.92      781.59     13.83 o 
   7  17   0      233.57      242.68     11.02 o 
   8  17   0      740.17      710.62     20.26 o 
   9  17   0      203.66      219.60     35.22 o 
  10  17   0       27.31       37.83      7.86 o 
  11  17   0        0.57       -5.37      5.37 o 
  12  17   0       41.87       34.84     12.88 o 
   0  18   0     1251.70     1121.70     21.64 o 
   1  18   0      228.07      186.41      3.21 o 
   2  18   0     2258.19     2189.35     18.20 o 
   3  18   0     5775.46     5616.92     47.85 o 
   4  18   0     1825.13     1763.39     20.35 o 
   5  18   0      449.31      400.93      9.21 o 
   6  18   0      197.30      186.51      6.48 o 
   7  18   0        0.60       -0.59      2.94 o 
   8  18   0        2.77       -2.72      3.94 o 
   9  18   0      178.54      157.67     12.36 o 
  10  18   0      767.95      818.64     39.13 o 
  11  18   0       14.91       21.31     10.85 o 
  12  18   0       71.84       75.39     16.65 o 
   1  19   0       46.44       40.14      1.96 o 
   2  19   0       53.99       56.30      2.24 o 
   3  19   0        1.27        2.87      1.38 o 
   4  19   0      210.14      200.75      5.05 o 
   5  19   0     2206.98     2187.12     28.61 o 
   6  19   0      440.55      419.67      9.99 o 
   7  19   0      291.03      320.17     12.90 o 
   8  19   0       15.21       11.03     12.00 o 
   9  19   0       58.92       50.03     14.21 o 
  10  19   0      124.90      116.59     20.06 o 
  11  19   0      275.72      298.24     26.34 o 
   0  20   0      164.45      153.64      4.47 o 
   1  20   0     1271.27     1154.68     11.41 o 
   2  20   0       58.42       54.19      2.30 o 
   3  20   0     1926.04     1751.18     19.92 o 
   4  20   0       50.15       48.89      2.85 o 
   5  20   0       64.90       58.62      4.15 o 
   6  20   0      118.65      125.29      5.79 o 
   7  20   0       33.70       29.47      4.08 o 
   8  20   0       18.35       19.03      6.22 o 
   9  20   0       70.19       72.00      9.74 o 
  10  20   0       82.93       90.29     10.86 o 
  11  20   0      288.73      329.22     27.31 o 
   1  21   0       14.23       22.17      1.73 o 
   2  21   0      156.90      161.45      4.91 o 
   3  21   0       45.45       26.66      2.45 o 
   4  21   0     1907.37     1830.63     21.85 o 
   5  21   0       24.83       22.42      4.28 o 
   6  21   0       89.86       84.37      5.04 o 
   7  21   0      217.15      221.71      9.79 o 
   8  21   0      257.17      258.90     15.24 o 
   9  21   0        4.41        8.15      5.53 o 
  10  21   0       35.75       43.38      8.79 o 
  11  21   0       26.01       19.74     11.33 o 
   0  22   0      343.83      282.84      6.71 o 
   1  22   0     1120.98     1031.32     10.89 o 
   2  22   0      187.14      161.27      4.48 o 
   3  22   0      197.65      217.74      5.95 o 
   4  22   0      345.70      363.93      7.58 o 
   5  22   0        0.48        2.69      2.13 o 
   6  22   0       13.30       12.24      2.99 o 
   7  22   0      439.72      452.18     14.28 o 
   8  22   0      144.69      134.59      8.56 o 
   9  22   0      120.82      113.80     11.70 o 
  10  22   0        6.01        8.69      6.35 o 
  11  22   0        1.26        3.00      8.48 o 
   1  23   0      929.77      933.44     12.73 o 
   2  23   0     1154.31     1109.38     14.25 o 
   3  23   0      835.40      818.23     11.69 o 
   4  23   0      801.55      719.98     12.61 o 
   5  23   0      857.59      861.27     15.88 o 
   6  23   0        4.34        4.13      2.90 o 
   7  23   0      265.02      277.80     11.34 o 
   8  23   0      557.19      611.09     17.82 o 
   9  23   0       93.32       93.62     11.25 o 
  10  23   0      250.78      275.55     33.16 o 
   0  24   0      102.82       95.93      5.18 o 
   1  24   0      423.50      445.41      7.72 o 
   2  24   0       35.72       42.60      2.88 o 
   3  24   0      687.56      680.67     10.61 o 
   4  24   0        0.44        4.22      1.89 o 
   5  24   0       67.57       66.84      5.93 o 
   6  24   0        4.85        5.06      3.63 o 
   7  24   0       46.42       56.71      6.36 o 
   8  24   0       72.38       59.60      6.79 o 
   9  24   0      299.81      317.65     21.48 o 
  10  24   0       14.62       17.25      7.71 o 
   1  25   0      442.02      412.03      7.86 o 
   2  25   0       16.87       13.56      2.17 o 
   3  25   0       15.68       22.31      2.48 o 
   4  25   0       10.89        9.90      2.82 o 
   5  25   0       35.66       46.91      4.92 o 
   6  25   0       86.48      102.24      7.58 o 
   7  25   0        9.29       10.71      4.26 o 
   8  25   0       14.91        5.96      4.41 o 
   9  25   0       69.07       63.69      8.73 o 
  10  25   0       22.80       17.34      7.82 o 
   0  26   0      330.41      346.27     11.85 o 
   1  26   0       46.79       59.11      3.70 o 
   2  26   0       17.14       19.80      2.36 o 
   3  26   0      128.43      122.92      4.62 o 
   4  26   0      671.04      683.41     26.45 o 
   5  26   0      385.07      377.96     11.41 o 
   6  26   0     1113.04     1183.92     41.62 o 
   7  26   0       99.17      103.69      8.19 o 
   8  26   0       34.71       33.85      5.97 o 
   9  26   0      235.47      250.46     30.03 o 
   1  27   0      177.18      177.06      5.62 o 
   2  27   0     1752.44     1764.23     20.84 o 
   3  27   0       28.28       30.69      3.98 o 
   4  27   0       88.84       73.70      5.69 o 
   5  27   0      294.64      268.56      9.74 o 
   6  27   0        0.67       -1.45      3.57 o 
   7  27   0      158.51      141.78      9.29 o 
   8  27   0       24.96       27.48      5.93 o 
   9  27   0      108.09      110.44      9.20 o 
   0  28   0       17.07       14.29      8.64 o 
   1  28   0      421.33      425.58      8.89 o 
   2  28   0       64.29       71.13      6.93 o 
   3  28   0      317.65      317.55      7.83 o 
   4  28   0        1.29        1.38      2.83 o 
   5  28   0        4.44        0.94      3.73 o 
   6  28   0       46.67       43.09      7.41 o 
   7  28   0      110.11      111.95      9.79 o 
   8  28   0       51.35       56.87      7.33 o 
   1  29   0       13.96       13.51      3.25 o 
   2  29   0       18.06       12.17      3.09 o 
   3  29   0        0.09        0.44      1.99 o 
   4  29   0      149.31      148.26      8.39 o 
   5  29   0       22.24       25.49      4.49 o 
   6  29   0      174.44      180.43     13.07 o 
   7  29   0       33.53       24.83      5.80 o 
   8  29   0      303.66      334.56     14.38 o 
   0  30   0       39.10       36.73      6.40 o 
   1  30   0      437.55      456.82     12.57 o 
   2  30   0      120.56      135.20      5.82 o 
   3  30   0      160.55      151.06      6.88 o 
   4  30   0      125.20      128.87      7.33 o 
   5  30   0        0.00        1.46      3.34 o 
   6  30   0        5.67        5.13      4.36 o 
   7  30   0       36.40       38.06      6.44 o 
   1  31   0     1068.97     1119.20     21.68 o 
   2  31   0       60.41       72.72      4.66 o 
   3  31   0      430.62      466.86     12.38 o 
   4  31   0       26.39       34.77      5.40 o 
   5  31   0     1357.53     1467.53     30.83 o 
   6  31   0       48.10       53.09      7.10 o 
   7  31   0        2.07        5.89      4.88 o 
   0  32   0      701.16      668.17     30.76 o 
   1  32   0       59.62       63.64      5.58 o 
   2  32   0      335.47      360.51     11.46 o 
   3  32   0       16.54       20.40      3.38 o 
   4  32   0       19.93       15.36      4.05 o 
   5  32   0       13.18       22.03      5.92 o 
   6  32   0      947.45     1028.25     60.52 o 
   1  33   0      201.00      200.75      8.94 o 
   2  33   0      109.33      109.62      7.05 o 
   3  33   0      281.74      314.32     16.64 o 
   4  33   0      230.32      247.39      9.86 o 
   5  33   0       16.14       25.74      6.30 o 
   0  34   0      886.43      847.41     26.93 o 
   1  34   0      114.03      118.69      7.41 o 
   2  34   0        8.52        2.73      3.57 o 
   3  34   0      290.07      318.48     22.27 o 
   4  34   0       48.40       52.79      5.66 o 
   1  35   0      124.44      136.27      7.98 o 
   2  35   0      357.03      364.26     11.93 o 
   3  35   0       38.39       24.58      6.56 o 
   2   0   1     6814.65     6917.94    119.52 o 
   4   0   1     4685.71     4658.93     82.40 o 
   6   0   1      802.61      846.70     16.02 o 
   8   0   1      438.80      420.74     12.23 o 
  10   0   1      429.75      447.86     19.16 o 
  12   0   1      546.23      575.15     53.99 o 
  14   0   1      179.18      193.27     15.45 o 
   1   1   1     3453.05     3438.04     51.20 o 
   2   1   1     5701.28     5903.71     85.11 o 
   3   1   1      198.39      173.22      5.25 o 
   4   1   1      103.89      113.45      4.23 o 
   5   1   1      512.03      559.13     14.92 o 
   6   1   1      707.81      698.52     10.65 o 
   7   1   1      254.10      269.48      5.47 o 
   8   1   1       71.04       74.88      3.55 o 
   9   1   1      215.82      206.10      7.12 o 
  10   1   1      224.46      224.73     13.32 o 
  11   1   1      129.42      112.48      7.38 o 
  12   1   1       87.49       78.80      6.93 o 
  13   1   1       25.25       19.64      6.25 o 
  14   1   1        8.06        2.87      5.02 o 
   1   2   1     8728.26     8916.96    261.30 o 
   2   2   1     4727.62     4933.14     75.18 o 
   3   2   1     1917.87     2037.50     41.43 o 
   4   2   1     5668.10     5982.74     74.39 o 
   5   2   1     1104.08     1161.72     16.48 o 
   6   2   1      116.04      128.23      3.68 o 
   7   2   1       34.63       36.99      2.42 o 
   8   2   1      306.27      304.94      7.27 o 
   9   2   1       31.71       29.98      3.20 o 
  10   2   1       41.30       33.40      5.58 o 
  11   2   1       74.60       83.17      6.55 o 
  12   2   1      137.35      124.82     11.33 o 
  13   2   1       11.56       14.80      4.50 o 
  14   2   1      141.67      142.84     11.21 o 
   0   3   1     2977.05     2981.81     52.29 o 
   1   3   1     4114.77     4166.59    105.71 o 
   2   3   1      546.66      565.42     13.17 o 
   3   3   1     1179.60     1177.62     21.09 o 
   4   3   1      816.67      921.59     12.21 o 
   5   3   1      148.09      155.51      3.78 o 
   6   3   1      407.43      390.65      6.48 o 
   7   3   1     1043.05     1043.40     13.27 o 
   8   3   1      186.34      166.37      6.10 o 
   9   3   1      373.46      387.59     11.25 o 
  10   3   1        8.76        6.54      3.50 o 
  11   3   1       96.83       88.63      6.78 o 
  12   3   1      128.49      150.78      8.85 o 
  13   3   1       58.36       61.99      8.95 o 
  14   3   1      109.68       92.23      9.71 o 
   1   4   1      719.13      799.63     11.07 o 
   2   4   1      758.61      789.65     14.20 o 
   3   4   1      586.39      566.17     11.82 o 
   4   4   1      453.07      492.51      7.96 o 
   5   4   1     1843.52     1785.39     18.80 o 
   6   4   1      585.86      599.85      9.11 o 
   7   4   1       18.07       19.88      2.30 o 
   8   4   1      907.98      881.20     13.63 o 
   9   4   1     1400.04     1302.51     24.71 o 
  10   4   1      474.93      461.68     15.36 o 
  11   4   1       54.11       54.99      5.79 o 
  12   4   1        1.50        5.70      3.63 o 
  13   4   1       73.71       71.19      8.54 o 
   0   5   1      151.55      179.32      4.56 o 
   1   5   1     1518.41     1617.48     18.92 o 
   2   5   1     2184.27     2302.64     34.13 o 
   3   5   1     2312.66     2424.94     33.55 o 
   4   5   1     3063.81     3228.35     37.98 o 
   5   5   1      644.89      642.68      9.00 o 
   6   5   1      323.02      371.86      7.18 o 
   7   5   1      800.38      781.79     12.08 o 
   8   5   1      319.13      316.63      7.55 o 
   9   5   1      703.57      719.94     16.16 o 
  10   5   1      364.15      364.71     13.72 o 
  11   5   1     1025.61     1020.17     25.49 o 
  12   5   1      220.50      226.56     13.07 o 
  13   5   1       51.81       47.90      7.42 o 
   1   6   1     3130.36     3344.17     37.33 o 
   2   6   1     3375.27     3396.63     48.74 o 
   3   6   1     2237.67     2436.47     26.54 o 
   4   6   1      975.70      927.27     10.30 o 
   5   6   1     1112.69     1044.19     12.81 o 
   6   6   1       69.08       62.96      3.25 o 
   7   6   1     1483.29     1524.04     19.30 o 
   8   6   1      367.02      355.32      8.07 o 
   9   6   1     1484.81     1491.68     25.98 o 
  10   6   1      428.92      401.27     14.58 o 
  11   6   1      326.80      307.09     13.30 o 
  12   6   1       47.59       53.75      7.39 o 
  13   6   1       76.71       68.88      8.40 o 
   0   7   1    15589.13    15536.24    267.14 o 
   1   7   1     1064.92      991.05     12.65 o 
   2   7   1     1457.49     1557.42     18.80 o 
   3   7   1     2435.50     2643.69     27.68 o 
   4   7   1     1524.60     1565.85     15.79 o 
   5   7   1      405.28      436.00      6.65 o 
   6   7   1      809.51      760.64     11.77 o 
   7   7   1      324.60      315.55      7.19 o 
   8   7   1      295.29      291.24      8.44 o 
   9   7   1      520.03      510.23     18.03 o 
  10   7   1      741.60      769.94     18.10 o 
  11   7   1      274.46      261.64     14.19 o 
  12   7   1      243.29      244.61     12.78 o 
  13   7   1       18.30       15.07      6.81 o 
   1   8   1     2198.61     2191.23     24.96 o 
   2   8   1      974.02      992.70     10.77 o 
   3   8   1      267.60      348.39      5.29 o 
   4   8   1      540.90      543.73      7.29 o 
   5   8   1     2711.49     2790.94     26.47 o 
   6   8   1      182.09      187.82      4.77 o 
   7   8   1     1630.64     1614.13     22.49 o 
   8   8   1      317.96      314.45      7.76 o 
   9   8   1        6.78        2.38      2.84 o 
  10   8   1      160.56      161.53      8.51 o 
  11   8   1      191.10      215.20     11.43 o 
  12   8   1      406.21      421.59     16.60 o 
  13   8   1       62.44       64.43     10.36 o 
   0   9   1     2912.87     3198.30     42.72 o 
   1   9   1     1207.48     1270.88     13.23 o 
   2   9   1     4690.50     5110.70     39.70 o 
   3   9   1     1475.41     1526.76     16.33 o 
   4   9   1     1733.02     1917.40     18.97 o 
   5   9   1      807.50      834.69     11.07 o 
   6   9   1     1439.23     1433.60     16.94 o 
   7   9   1       12.03        9.58      2.57 o 
   8   9   1      171.00      173.63      6.55 o 
   9   9   1      404.21      398.75     12.14 o 
  10   9   1      390.47      412.59     14.55 o 
  11   9   1        5.05        3.10      3.82 o 
  12   9   1      114.20      124.31     12.34 o 
  13   9   1        5.97        1.57      9.25 o 
   1  10   1      552.13      579.24      6.40 o 
   2  10   1       90.90       89.17      2.74 o 
   3  10   1     3279.59     3635.50     30.77 o 
   4  10   1     2509.94     2505.71     23.84 o 
   5  10   1      599.17      653.22      9.45 o 
   6  10   1     1146.64     1144.17     14.46 o 
   7  10   1      258.23      243.44      6.56 o 
   8  10   1      204.24      191.95      6.21 o 
   9  10   1       39.62       39.01      4.17 o 
  10  10   1        0.48       -1.56      2.92 o 
  11  10   1       93.80       99.64     10.75 o 
  12  10   1      230.22      228.85     21.64 o 
  13  10   1      263.30      307.53     26.78 o 
   0  11   1     8149.74     8987.62     83.19 o 
   1  11   1     3032.38     3267.01     26.22 o 
   2  11   1      334.48      287.64      3.91 o 
   3  11   1     2328.68     2446.96     20.88 o 
   4  11   1      738.55      786.10      9.96 o 
   5  11   1      461.57      489.37      8.03 o 
   6  11   1      600.23      556.44     10.00 o 
   7  11   1     1784.47     1759.16     22.44 o 
   8  11   1        5.91        2.89      3.43 o 
   9  11   1      570.83      626.79     15.74 o 
  10  11   1      177.25      180.50      9.17 o 
  11  11   1       15.52        6.70      5.04 o 
  12  11   1       53.85       36.42     12.55 o 
  13  11   1       50.23       55.53     14.59 o 
   1  12   1       96.45      113.97      2.13 o 
   2  12   1      117.06       96.53      2.34 o 
   3  12   1       45.39       50.37      1.87 o 
   4  12   1      203.48      217.42      4.32 o 
   5  12   1     1191.21     1199.98     12.90 o 
   6  12   1      546.66      540.89      9.91 o 
   7  12   1      184.41      194.36      6.15 o 
   8  12   1       73.17       73.51      5.41 o 
   9  12   1       89.54       86.86      7.56 o 
  10  12   1      124.81      107.33     10.85 o 
  11  12   1      127.72      153.80     18.86 o 
  12  12   1       25.36       27.76     11.98 o 
  13  12   1       53.43       60.84     15.54 o 
   0  13   1      797.98      827.17     10.47 o 
   1  13   1     1796.02     2029.21     15.50 o 
   2  13   1      178.97      192.59      3.48 o 
   3  13   1     1036.13      956.49      9.98 o 
   4  13   1      558.66      553.01      8.18 o 
   5  13   1     1024.05      989.14     11.96 o 
   6  13   1       11.73       10.23      2.34 o 
   7  13   1      206.03      195.32      6.74 o 
   8  13   1       95.56       83.18      5.88 o 
   9  13   1      270.62      291.41     12.33 o 
  10  13   1       48.57       37.57     11.19 o 
  11  13   1      541.30      548.03     33.19 o 
  12  13   1       57.88       42.43     13.04 o 
  13  13   1       81.84       79.29     16.95 o 
   1  14   1     1835.83     1878.83     14.78 o 
   2  14   1      715.93      654.02      6.82 o 
   3  14   1      863.63      869.65      9.94 o 
   4  14   1       59.07       63.29      2.79 o 
   5  14   1      966.62      967.58     13.46 o 
   6  14   1     1555.20     1481.02     21.52 o 
   7  14   1        6.68        5.98      2.36 o 
   8  14   1       28.55       34.47      4.48 o 
   9  14   1      472.96      459.94     15.75 o 
  10  14   1       29.77       29.37     10.61 o 
  11  14   1        8.04       -8.07      8.07 o 
  12  14   1      117.39      121.59     18.75 o 
   0  15   1      208.19      176.84      4.23 o 
   1  15   1       88.27       89.29      2.16 o 
   2  15   1      568.98      587.51      6.71 o 
   3  15   1     2728.92     2758.36     25.15 o 
   4  15   1      639.22      630.95      9.27 o 
   5  15   1     1826.53     1815.87     22.12 o 
   6  15   1      595.07      602.09     12.07 o 
   7  15   1       56.56       56.96      4.94 o 
   8  15   1      109.49      114.06      8.04 o 
   9  15   1      120.14      125.49      8.93 o 
  10  15   1       68.04       53.81     12.92 o 
  11  15   1       67.52       63.13     14.89 o 
  12  15   1      118.41      141.55     20.02 o 
   1  16   1      117.85      125.76      2.53 o 
   2  16   1      907.02      928.64     11.31 o 
   3  16   1     1455.90     1419.20     14.88 o 
   4  16   1       83.35       84.52      2.90 o 
   5  16   1      403.79      428.54      8.59 o 
   6  16   1       44.62       43.25      3.80 o 
   7  16   1      286.07      256.90      9.19 o 
   8  16   1      723.28      716.38     22.62 o 
   9  16   1      144.57      146.01     19.60 o 
  10  16   1       30.53       42.34     12.31 o 
  11  16   1       33.17       16.32     10.96 o 
  12  16   1      159.57      170.48     21.34 o 
   0  17   1      199.90      209.44      4.89 o 
   1  17   1     1139.66     1086.73      9.65 o 
   2  17   1      581.02      558.50      6.88 o 
   3  17   1     2626.21     2594.29     24.30 o 
   4  17   1      285.70      275.40      5.36 o 
   5  17   1      247.92      231.89      6.22 o 
   6  17   1      104.24      116.25      4.75 o 
   7  17   1      123.97      114.19      6.63 o 
   8  17   1      144.72      145.42     13.18 o 
   9  17   1      347.51      332.65     25.94 o 
  10  17   1       46.68       42.07     12.35 o 
  11  17   1        8.41       -0.49      9.03 o 
  12  17   1       16.28        8.04     10.41 o 
   1  18   1      635.43      562.72      6.82 o 
   2  18   1      332.54      322.62      5.01 o 
   3  18   1      850.11      785.90     10.63 o 
   4  18   1      207.92      189.87      4.55 o 
   5  18   1      356.07      335.63      7.67 o 
   6  18   1      479.04      471.97     11.14 o 
   7  18   1      156.37      153.71      7.60 o 
   8  18   1      388.30      423.52     47.79 o 
   9  18   1       76.30       79.00     16.42 o 
  10  18   1       61.94       52.94      8.97 o 
  11  18   1       12.94       15.93     10.89 o 
  12  18   1       18.85       12.05     11.09 o 
   0  19   1     1943.32     1748.80     20.36 o 
   1  19   1      127.72      127.07      2.70 o 
   2  19   1      730.70      715.42      8.15 o 
   3  19   1      235.82      246.13      5.47 o 
   4  19   1      310.78      341.46      6.52 o 
   5  19   1     1062.18     1050.47     16.98 o 
   6  19   1      405.11      405.73      9.80 o 
   7  19   1      152.48      154.89      7.77 o 
   8  19   1      433.26      456.06     34.18 o 
   9  19   1      248.66      255.49     15.24 o 
  10  19   1      184.02      170.01     13.55 o 
  11  19   1       67.98       48.49     14.08 o 
   1  20   1      124.41      112.76      3.07 o 
   2  20   1     1393.76     1335.28     13.90 o 
   3  20   1       56.30       53.42      2.91 o 
   4  20   1      143.25      134.98      4.17 o 
   5  20   1      967.71      956.02     16.31 o 
   6  20   1      120.99      121.43      5.80 o 
   7  20   1       75.38       74.27      5.04 o 
   8  20   1        7.22        3.60      4.82 o 
   9  20   1       56.01       63.36      9.16 o 
  10  20   1        0.19       -0.23      5.39 o 
  11  20   1       96.00       82.13     16.71 o 
   0  21   1      855.95      790.53     11.72 o 
   1  21   1      232.97      232.15      4.48 o 
   2  21   1      746.27      723.04      9.42 o 
   3  21   1      102.91      104.72      3.77 o 
   4  21   1       27.16       18.96      2.26 o 
   5  21   1      126.48      127.47      5.82 o 
   6  21   1      280.50      276.58      8.40 o 
   7  21   1      242.21      234.94     12.75 o 
   8  21   1      110.47      101.96     10.51 o 
   9  21   1      356.34      382.77     18.94 o 
  10  21   1        5.64        3.97      6.02 o 
  11  21   1      146.04      115.08     18.37 o 
   1  22   1      221.01      203.00      4.42 o 
   2  22   1       74.85       68.54      2.96 o 
   3  22   1      155.00      152.06      5.05 o 
   4  22   1       52.99       36.70      2.83 o 
   5  22   1      290.06      298.17      8.85 o 
   6  22   1       88.56       80.78      5.12 o 
   7  22   1      593.16      596.75     16.68 o 
   8  22   1      134.97      133.12     11.80 o 
   9  22   1      216.13      234.63     15.41 o 
  10  22   1       37.98       45.44      9.05 o 
  11  22   1      178.54      150.15     20.63 o 
   0  23   1     2349.48     2204.39     27.28 o 
   1  23   1       67.33       75.19      3.09 o 
   2  23   1      168.78      156.59      4.28 o 
   3  23   1      328.46      313.66      7.35 o 
   4  23   1      121.28      120.21      4.65 o 
   5  23   1      485.13      501.58     11.60 o 
   6  23   1      554.53      545.81     13.52 o 
   7  23   1      191.06      181.31      9.53 o 
   8  23   1       54.59       68.51      8.01 o 
   9  23   1        4.23        7.88      6.12 o 
  10  23   1      100.25       90.60     11.74 o 
   1  24   1      841.93      864.94     11.38 o 
   2  24   1      324.73      345.45      7.14 o 
   3  24   1       95.78       96.65      4.90 o 
   4  24   1      283.92      278.85      6.96 o 
   5  24   1      264.71      260.78      8.45 o 
   6  24   1      287.03      290.35      9.97 o 
   7  24   1      376.75      388.85     13.69 o 
   8  24   1      215.98      233.58     16.69 o 
   9  24   1       70.40       68.43     12.88 o 
  10  24   1      125.35      112.82     12.70 o 
   0  25   1      948.72      919.59     17.80 o 
   1  25   1      123.33      124.72      4.19 o 
   2  25   1      568.90      568.08     13.16 o 
   3  25   1       48.87       56.40      3.32 o 
   4  25   1      208.47      215.86      6.19 o 
   5  25   1       35.87       34.74      4.40 o 
   6  25   1      358.37      369.32     12.89 o 
   7  25   1       90.72       97.21      7.75 o 
   8  25   1      309.95      310.21     12.88 o 
   9  25   1       22.33       15.90      5.15 o 
  10  25   1      164.15      181.43     18.53 o 
   1  26   1      152.37      148.21      5.28 o 
   2  26   1      171.87      170.50      5.29 o 
   3  26   1       17.13       13.96      2.27 o 
   4  26   1      649.46      646.90     14.99 o 
   5  26   1      224.34      198.99      8.41 o 
   6  26   1       89.59       97.99      6.65 o 
   7  26   1       20.19       23.35      5.32 o 
   8  26   1      710.33      761.37     21.06 o 
   9  26   1       29.11       29.40      6.26 o 
   0  27   1      102.04       95.13      8.14 o 
   1  27   1       63.28       73.94      3.77 o 
   2  27   1       47.49       51.31      3.37 o 
   3  27   1      207.09      199.49      7.03 o 
   4  27   1      261.18      260.98      9.43 o 
   5  27   1       37.87       36.03      4.67 o 
   6  27   1      245.09      264.48     10.13 o 
   7  27   1       94.55       93.43      9.72 o 
   8  27   1       42.18       38.44      6.45 o 
   9  27   1      100.50      131.15     12.76 o 
   1  28   1      188.01      190.25      5.97 o 
   2  28   1      134.60      132.52      4.96 o 
   3  28   1       64.10       65.48      4.05 o 
   4  28   1      148.99      145.91      7.44 o 
   5  28   1        0.38        2.31      3.18 o 
   6  28   1      132.98      134.63      7.76 o 
   7  28   1       21.45       22.46      5.43 o 
   8  28   1       99.07      121.82      9.60 o 
   0  29   1      196.85      180.52     11.29 o 
   1  29   1      112.90      118.29      9.67 o 
   2  29   1      254.29      268.92      7.28 o 
   3  29   1      109.65      105.48      4.98 o 
   4  29   1      183.39      189.34      8.55 o 
   5  29   1       27.40       22.53      4.49 o 
   6  29   1       18.97       18.23      5.08 o 
   7  29   1      227.36      230.56     14.07 o 
   8  29   1      140.48      167.68     10.80 o 
   1  30   1       81.80       83.13      5.97 o 
   2  30   1      456.83      454.22     15.60 o 
   3  30   1       30.18       31.78      3.38 o 
   4  30   1       75.23       76.21      7.62 o 
   5  30   1      265.82      271.14     11.14 o 
   6  30   1      103.44      100.11      8.43 o 
   7  30   1       15.43       16.72      5.44 o 
   0  31   1      510.61      550.83     20.36 o 
   1  31   1      146.94      144.59      7.51 o 
   2  31   1       41.92       37.63      3.79 o 
   3  31   1      243.24      248.15      8.14 o 
   4  31   1      123.44      122.81      7.40 o 
   5  31   1        5.69        2.72      3.43 o 
   6  31   1      137.34      156.43     10.08 o 
   7  31   1       75.15       70.07      9.70 o 
   1  32   1       63.42       62.39      5.66 o 
   2  32   1      652.88      681.25     19.93 o 
   3  32   1      124.94      120.69      5.91 o 
   4  32   1      297.49      312.29     10.34 o 
   5  32   1       23.50       20.67      4.53 o 
   6  32   1       88.01       81.58     12.67 o 
   0  33   1      207.56      179.68     21.12 o 
   1  33   1       51.94       56.23      7.33 o 
   2  33   1      191.88      195.32     10.00 o 
   3  33   1      159.48      183.27     12.30 o 
   4  33   1       75.92       90.69      6.72 o 
   5  33   1       53.67       58.31      6.75 o 
   1  34   1      276.01      285.69     10.71 o 
   2  34   1      184.60      195.62     17.58 o 
   3  34   1       37.10       37.34      6.46 o 
   4  34   1       92.55       95.60      7.76 o 
   0  35   1        2.69        3.49      4.64 o 
   1  35   1       61.05       53.22      5.68 o 
   2  35   1      118.64      107.80      7.55 o 
   3  35   1       31.03       19.21      5.65 o 
   0   0   2      559.03      624.03     18.93 o 
   2   0   2    19954.26    21078.81    351.33 o 
   4   0   2      664.81      689.69     37.02 o 
   6   0   2      137.99      129.24      6.65 o 
   8   0   2      373.87      367.72     10.17 o 
  10   0   2      607.40      589.31     28.25 o 
  12   0   2      132.73      119.42     11.59 o 
   1   1   2     4708.41     4866.87     55.50 o 
   2   1   2    53792.05    51231.64    739.87 o 
   3   1   2     1042.44     1143.08     19.58 o 
   4   1   2      544.90      569.59      8.45 o 
   5   1   2     1139.85     1094.01     19.58 o 
   6   1   2     1535.14     1587.23     23.58 o 
   7   1   2        4.16       -0.09      1.40 o 
   8   1   2      474.27      486.05      8.24 o 
   9   1   2      141.70      143.25      5.13 o 
  10   1   2      170.62      162.48      6.37 o 
  11   1   2       78.21       80.37      6.55 o 
  12   1   2      272.57      281.90     11.55 o 
  13   1   2      181.96      193.27     12.19 o 
   0   2   2    12579.14    13029.07    237.22 o 
   1   2   2    20726.33    20132.12    435.43 o 
   2   2   2    10690.60    11001.91    133.01 o 
   3   2   2     1190.24     1244.40     20.54 o 
   4   2   2     4264.09     4477.83     48.64 o 
   5   2   2      342.99      386.38      8.57 o 
   6   2   2     2990.99     2938.28     33.79 o 
   7   2   2      892.89      882.76     14.63 o 
   8   2   2      131.63      127.74      4.51 o 
   9   2   2      591.57      568.81     12.87 o 
  10   2   2      409.97      408.36     13.70 o 
  11   2   2      134.50      149.32      8.92 o 
  12   2   2      423.84      436.43     14.10 o 
  13   2   2      133.07      120.13     10.14 o 
   1   3   2     7153.75     7635.88    109.11 o 
   2   3   2     4199.08     4411.62     81.94 o 
   3   3   2      646.20      668.35     12.28 o 
   4   3   2      787.56      898.88     11.97 o 
   5   3   2     2437.82     2494.20     33.06 o 
   6   3   2       23.20       30.96      2.53 o 
   7   3   2      169.18      169.62      5.84 o 
   8   3   2      595.35      587.23     19.02 o 
   9   3   2      346.84      358.79      8.04 o 
  10   3   2       36.77       40.09      4.32 o 
  11   3   2       42.75       45.35      5.42 o 
  12   3   2        4.53        4.84      4.29 o 
  13   3   2       12.30       10.39      5.08 o 
   0   4   2        7.67        2.56      0.99 o 
   1   4   2     1070.61     1119.86     23.55 o 
   2   4   2      331.32      354.33     10.59 o 
   3   4   2      522.78      598.59     16.07 o 
   4   4   2      699.46      719.62     11.09 o 
   5   4   2      589.05      580.16      9.64 o 
   6   4   2     1005.88      984.25     13.40 o 
   7   4   2     1344.98     1303.14     17.12 o 
   8   4   2      308.56      323.55     10.91 o 
   9   4   2      218.25      220.36      7.60 o 
  10   4   2      223.31      213.81      7.92 o 
  11   4   2       23.51       18.62      5.17 o 
  12   4   2      198.39      203.88     11.90 o 
  13   4   2      236.60      267.81     13.95 o 
   1   5   2      643.58      647.61     13.78 o 
   2   5   2       94.92      124.74      5.87 o 
   3   5   2      543.41      580.78      9.16 o 
   4   5   2      772.40      857.88     12.54 o 
   5   5   2      293.66      289.46      6.45 o 
   6   5   2      259.17      269.34      6.10 o 
   7   5   2     1136.22     1141.36     16.87 o 
   8   5   2      373.42      376.79      9.50 o 
   9   5   2      157.46      144.40      6.50 o 
  10   5   2      670.77      657.37     20.61 o 
  11   5   2       68.63       65.26      9.02 o 
  12   5   2       36.14       38.91      6.72 o 
  13   5   2       55.38       52.02      7.80 o 
   0   6   2     7908.26     7963.12    201.15 o 
   1   6   2     2478.43     2629.86     45.53 o 
   2   6   2     1554.48     1632.93     25.92 o 
   3   6   2     4157.49     4200.79     41.93 o 
   4   6   2      622.66      743.10     12.33 o 
   5   6   2      443.38      471.88      9.54 o 
   6   6   2      528.17      543.23      9.28 o 
   7   6   2      130.41      110.30      4.40 o 
   8   6   2     1038.42     1015.35     17.25 o 
   9   6   2     1292.48     1281.72     21.05 o 
  10   6   2      177.21      186.98      8.83 o 
  11   6   2       50.74       57.30      7.18 o 
  12   6   2        1.76        5.80      4.49 o 
  13   6   2       79.45       70.78      8.61 o 
   1   7   2     1181.47     1166.68     19.16 o 
   2   7   2     6882.72     6883.36     61.69 o 
   3   7   2     1334.91     1523.51     14.26 o 
   4   7   2     1045.03      983.30     11.99 o 
   5   7   2      313.93      339.89      6.67 o 
   6   7   2      235.84      222.41      8.67 o 
   7   7   2      570.77      565.89     10.16 o 
   8   7   2     2419.78     2410.74     32.02 o 
   9   7   2      119.72      127.23      6.24 o 
  10   7   2      161.45      157.40      8.37 o 
  11   7   2      142.26      135.06      9.96 o 
  12   7   2      153.67      161.36     10.96 o 
  13   7   2      137.25      140.10     11.03 o 
   0   8   2     5126.60     5188.04     60.51 o 
   1   8   2      210.71      220.47      3.32 o 
   2   8   2      529.02      557.97      6.10 o 
   3   8   2     3180.77     3397.43     28.67 o 
   4   8   2     1158.14     1239.30     13.33 o 
   5   8   2      922.48      966.32     14.75 o 
   6   8   2      919.26      919.54     13.32 o 
   7   8   2     1383.66     1358.86     18.20 o 
   8   8   2      110.16      106.51      5.49 o 
   9   8   2      875.01      867.85     16.51 o 
  10   8   2      105.56      100.82      7.13 o 
  11   8   2       82.89       84.26      8.33 o 
  12   8   2       30.26       36.98      6.64 o 
  13   8   2      136.69      137.11     13.04 o 
   1   9   2      583.64      620.24      6.31 o 
   2   9   2      696.30      768.25      7.35 o 
   3   9   2      368.62      405.19      5.13 o 
   4   9   2      592.68      603.70      8.44 o 
   5   9   2     1082.83     1119.94     13.70 o 
   6   9   2      557.51      522.57     10.41 o 
   7   9   2      140.81      123.15      4.80 o 
   8   9   2       77.50       80.77      4.91 o 
   9   9   2        4.16        4.18      2.61 o 
  10   9   2       17.80       15.92      4.03 o 
  11   9   2      138.93      142.74     10.86 o 
  12   9   2      107.87      116.15      9.87 o 
  13   9   2       51.98       47.02     20.14 o 
   0  10   2     1379.07     1525.44     16.45 o 
   1  10   2     3486.31     3816.17     27.27 o 
   2  10   2     3536.44     3966.47     30.03 o 
   3  10   2      162.97      145.66      2.66 o 
   4  10   2      613.81      578.48      8.32 o 
   5  10   2      240.79      238.75      5.21 o 
   6  10   2      453.66      445.45      8.68 o 
   7  10   2      107.36       89.10      4.85 o 
   8  10   2      478.12      447.91      9.68 o 
   9  10   2      295.67      309.35      9.39 o 
  10  10   2      249.01      245.00     10.29 o 
  11  10   2      429.00      447.15     27.38 o 
  12  10   2       83.56       90.20      9.15 o 
  13  10   2       21.35       11.06      7.55 o 
   1  11   2     1834.20     1848.20     15.17 o 
   2  11   2     1730.64     1735.68     14.72 o 
   3  11   2      532.94      660.55      7.01 o 
   4  11   2      701.10      691.43      8.61 o 
   5  11   2     4231.50     4261.38     40.92 o 
   6  11   2      313.87      281.61      6.90 o 
   7  11   2     1222.79     1223.94     19.17 o 
   8  11   2      356.13      346.65      8.53 o 
   9  11   2      173.41      182.04      9.12 o 
  10  11   2      190.53      186.05      9.31 o 
  11  11   2      591.12      615.16     19.93 o 
  12  11   2       54.50       48.66      9.42 o 
  13  11   2       60.63       63.30     15.68 o 
   0  12   2      832.59      873.30     11.63 o 
   1  12   2     1950.62     2004.06     14.89 o 
   2  12   2      832.93      957.40      9.20 o 
   3  12   2     1864.02     1717.67     15.21 o 
   4  12   2      848.14      820.85      9.86 o 
   5  12   2      791.87      836.15     12.63 o 
   6  12   2      489.06      475.28      9.34 o 
   7  12   2      993.45      960.14     14.99 o 
   8  12   2      348.87      355.92      9.75 o 
   9  12   2      238.98      222.56      9.45 o 
  10  12   2      119.12      111.58     12.40 o 
  11  12   2       58.49       51.83      8.90 o 
  12  12   2      169.50      157.31     20.15 o 
  13  12   2       27.91       42.05     13.88 o 
   1  13   2      112.86      114.68      2.29 o 
   2  13   2      570.18      562.97      6.71 o 
   3  13   2        6.48        7.53      1.14 o 
   4  13   2     1617.53     1633.59     18.91 o 
   5  13   2       70.55       86.30      3.37 o 
   6  13   2      154.11      148.16      6.02 o 
   7  13   2      235.39      229.14      6.77 o 
   8  13   2      707.11      722.63     13.89 o 
   9  13   2      469.69      457.76     13.71 o 
  10  13   2       33.36       30.91      8.60 o 
  11  13   2       28.54       30.78     11.73 o 
  12  13   2       42.89       39.66     13.27 o 
  13  13   2      136.25      167.73     21.72 o 
   0  14   2      411.13      431.71      6.93 o 
   1  14   2      275.99      275.03      3.76 o 
   2  14   2       61.09       74.88      2.15 o 
   3  14   2      458.27      423.29      5.63 o 
   4  14   2     1613.51     1606.78     19.08 o 
   5  14   2       44.05       33.05      2.65 o 
   6  14   2       61.58       55.63      6.41 o 
   7  14   2      103.76      107.13      5.00 o 
   8  14   2        3.77        3.43      2.38 o 
   9  14   2      260.30      262.49     13.83 o 
  10  14   2      186.40      203.40     20.38 o 
  11  14   2      105.89      118.28     17.43 o 
  12  14   2      135.10       97.93     17.08 o 
   1  15   2     4288.51     4196.57     30.28 o 
   2  15   2      683.86      681.73      8.51 o 
   3  15   2      141.78      172.87      3.52 o 
   4  15   2      314.55      281.92      5.17 o 
   5  15   2     3091.63     2941.55     31.82 o 
   6  15   2       47.92       47.45      3.91 o 
   7  15   2      861.40      778.54     14.90 o 
   8  15   2      304.69      308.34      9.74 o 
   9  15   2      243.57      254.57     11.50 o 
  10  15   2       64.03       76.61     14.74 o 
  11  15   2       71.90       52.76     13.94 o 
  12  15   2       51.63       54.36     14.40 o 
   0  16   2     3964.28     3810.28     37.91 o 
   1  16   2      786.43      783.77      7.91 o 
   2  16   2      295.25      289.78      4.53 o 
   3  16   2     1179.74     1116.67     13.34 o 
   4  16   2     5505.83     5197.21     47.10 o 
   5  16   2        7.08        7.32      1.91 o 
   6  16   2     2023.70     1992.28     27.33 o 
   7  16   2       46.37       49.75      4.29 o 
   8  16   2       73.78       73.48      5.23 o 
   9  16   2      130.92      124.60     22.55 o 
  11  16   2       25.54       12.28      9.57 o 
  12  16   2      225.92      237.96     24.36 o 
   1  17   2     1444.63     1485.92     12.73 o 
   2  17   2      390.28      353.89      5.22 o 
   3  17   2      770.44      747.13     10.27 o 
   4  17   2      225.75      209.19      4.76 o 
   5  17   2      296.61      290.26      7.19 o 
   6  17   2       84.06       72.88      4.02 o 
   7  17   2     1072.60     1107.75     19.13 o 
   8  17   2      310.78      317.25     10.92 o 
   9  17   2        9.46        0.31      4.56 o 
  10  17   2       32.11       34.30     11.31 o 
  11  17   2      121.30      141.41     19.26 o 
  12  17   2      117.60       93.59     17.57 o 
   0  18   2      803.22      778.11     11.12 o 
   1  18   2      177.16      166.15      3.20 o 
   2  18   2      252.95      238.26      4.56 o 
   3  18   2      189.70      169.46      4.54 o 
   4  18   2      920.56      901.30     11.81 o 
   5  18   2       83.91       91.19      4.32 o 
   6  18   2      105.96      112.05      4.89 o 
   7  18   2       96.55      105.35      6.64 o 
   8  18   2      107.25      113.12      7.96 o 
   9  18   2       65.71       67.40      8.99 o 
  10  18   2        3.27        1.57      7.89 o 
  11  18   2       47.46       35.29     12.94 o 
  12  18   2       62.92       33.11     12.51 o 
   1  19   2      995.76      933.49      9.23 o 
   2  19   2     2353.38     2162.15     20.94 o 
   3  19   2      316.56      298.20      6.15 o 
   4  19   2     1333.51     1292.63     15.44 o 
   5  19   2      321.35      296.07      7.44 o 
   6  19   2       48.91       53.79      3.79 o 
   7  19   2      282.06      292.11     10.45 o 
   8  19   2      368.24      391.04     19.12 o 
   9  19   2      138.98      147.00     12.11 o 
  10  19   2       56.06       54.01     13.43 o 
  11  19   2       62.20       41.93     13.70 o 
   0  20   2      206.68      222.63      5.51 o 
   1  20   2      298.26      296.40      5.17 o 
   2  20   2      481.98      441.39      7.16 o 
   3  20   2     1420.02     1333.08     16.32 o 
   4  20   2      504.18      461.00      7.97 o 
   5  20   2       24.23       20.88      2.78 o 
   6  20   2      584.42      565.64     12.71 o 
   7  20   2      452.75      457.11     12.05 o 
   8  20   2       19.58       15.26      5.92 o 
   9  20   2      312.23      316.27     16.96 o 
  10  20   2      213.90      241.06     22.36 o 
  11  20   2      122.62      105.24     17.76 o 
   1  21   2     2156.39     2043.19     18.57 o 
   2  21   2      669.29      637.12      8.73 o 
   3  21   2      347.00      319.67      7.49 o 
   4  21   2     1334.74     1302.19     15.98 o 
   5  21   2     1405.92     1399.52     21.23 o 
   6  21   2      175.15      173.85      8.45 o 
   7  21   2      130.58      125.64      6.77 o 
   8  21   2       10.75       16.33      6.06 o 
   9  21   2      116.98      112.33     11.32 o 
  10  21   2       57.14       43.62     12.38 o 
  11  21   2      228.09      223.84     23.81 o 
   0  22   2      274.02      274.28      6.78 o 
   1  22   2      339.43      314.84      5.85 o 
   2  22   2       85.88       81.15      3.20 o 
   3  22   2       61.71       52.19      3.11 o 
   4  22   2       61.81       51.40      3.05 o 
   5  22   2      163.38      155.25      6.51 o 
   6  22   2       92.48       83.74      5.64 o 
   7  22   2       15.42       12.79      3.47 o 
   8  22   2       13.79       17.58      6.59 o 
   9  22   2       42.34       29.11      7.72 o 
  10  22   2      212.39      230.71     23.31 o 
  11  22   2       85.35       78.62     16.80 o 
   1  23   2       41.77       43.28      2.70 o 
   2  23   2       47.63       52.58      2.83 o 
   3  23   2        7.92        5.70      1.86 o 
   4  23   2      207.89      213.85      5.98 o 
   5  23   2      406.27      401.61     14.26 o 
   6  23   2       21.24       15.72      3.59 o 
   7  23   2       67.91       74.78      5.89 o 
   8  23   2      181.96      179.00     14.20 o 
   9  23   2       28.14       23.88      7.36 o 
  10  23   2       49.02       26.37     11.75 o 
   0  24   2      464.98      476.77      9.49 o 
   1  24   2      391.33      380.26      7.04 o 
   2  24   2       13.04        4.90      1.67 o 
   3  24   2     1086.54     1093.91     13.61 o 
   4  24   2      135.29      142.58      5.16 o 
   5  24   2      152.01      172.21      7.64 o 
   6  24   2      753.05      762.09     16.83 o 
   7  24   2      352.34      369.93     11.66 o 
   8  24   2      158.56      148.46     13.56 o 
   9  24   2      108.62      112.12     27.54 o 
   1  25   2      205.33      207.22      5.84 o 
   2  25   2     1094.79     1067.80     13.65 o 
   3  25   2       75.61       68.84      3.95 o 
   4  25   2      378.49      395.98      8.64 o 
   5  25   2       27.56       35.01      4.52 o 
   6  25   2      259.23      237.48      9.36 o 
   7  25   2      104.19      110.92      7.07 o 
   8  25   2      285.27      297.41     14.37 o 
   9  25   2       19.24       27.69      5.78 o 
  10  25   2      195.48      187.49     22.11 o 
   0  26   2      204.26      217.68      9.40 o 
   1  26   2       55.50       67.30      3.40 o 
   2  26   2        1.58        3.03      1.72 o 
   3  26   2      388.23      396.44      9.13 o 
   4  26   2       59.50       66.06      5.42 o 
   5  26   2       47.39       49.14      5.10 o 
   6  26   2      301.96      302.38     12.24 o 
   7  26   2      131.80      142.30      7.97 o 
   8  26   2       17.79       14.05      5.15 o 
   9  26   2      112.62      129.28      9.54 o 
   1  27   2       92.88       97.67      4.25 o 
   2  27   2       83.54       90.69      4.19 o 
   3  27   2      150.29      154.55      5.29 o 
   4  27   2       15.47       12.51      3.58 o 
   5  27   2        7.54        6.95      3.54 o 
   6  27   2       26.29       24.13      4.38 o 
   7  27   2      143.53      146.53      9.57 o 
   8  27   2       33.90       21.47      5.69 o 
   9  27   2        7.13       10.73      5.15 o 
   0  28   2     1700.42     1682.16     32.00 o 
   1  28   2        2.29        8.83      2.21 o 
   2  28   2       63.11       62.56      3.82 o 
   3  28   2       20.12       19.54      2.80 o 
   4  28   2      344.66      352.68     21.08 o 
   5  28   2      112.49      112.10      7.51 o 
   6  28   2      252.80      259.49     10.31 o 
   7  28   2      165.55      174.69     11.77 o 
   8  28   2       13.60       12.87      5.34 o 
   1  29   2      755.32      762.53     15.17 o 
   2  29   2      110.36      112.80      5.95 o 
   3  29   2      259.58      269.73      7.73 o 
   4  29   2       60.74       52.78      5.28 o 
   5  29   2      326.70      330.87     11.41 o 
   6  29   2       30.80       24.83      4.74 o 
   7  29   2      109.42      116.75     16.07 o 
   8  29   2       68.65       65.29      9.22 o 
   0  30   2      549.20      565.03     20.24 o 
   1  30   2      381.84      401.96     14.91 o 
   2  30   2      110.24       95.29      6.64 o 
   3  30   2      590.60      608.29     13.79 o 
   4  30   2       38.23       45.35      5.25 o 
   5  30   2      396.37      370.62     12.21 o 
   6  30   2      117.76      107.97      7.62 o 
   7  30   2       74.85       77.70      8.04 o 
   1  31   2       49.80       45.61      5.09 o 
   2  31   2       15.85       16.99      3.31 o 
   3  31   2        2.25        5.86      2.45 o 
   4  31   2      146.90      149.35      8.14 o 
   5  31   2      160.87      172.43      8.80 o 
   6  31   2       47.40       56.63      6.31 o 
   7  31   2       75.97       85.58     16.49 o 
   0  32   2      126.12      111.53     10.17 o 
   1  32   2      535.72      565.96     14.74 o 
   2  32   2      142.18      150.92      7.88 o 
   3  32   2      715.96      762.08     13.64 o 
   4  32   2       79.74       78.22      6.53 o 
   5  32   2       67.07       65.75      6.37 o 
   6  32   2       27.94       21.15      5.23 o 
   1  33   2      115.66      123.60      7.44 o 
   2  33   2      122.84      116.84     11.03 o 
   3  33   2       71.13       64.58      4.78 o 
   4  33   2      321.59      342.52     10.53 o 
   5  33   2      153.27      167.72     10.54 o 
   0  34   2     1242.72     1237.33     34.52 o 
   1  34   2      159.18      146.49      8.15 o 
   2  34   2      131.37      127.92      8.11 o 
   3  34   2      212.89      201.91     11.81 o 
   4  34   2      321.24      333.60     11.60 o 
   1  35   2       31.69       40.85      5.33 o 
   2  35   2       72.07       63.69     10.34 o 
   2   0   3    15355.05    15711.32    268.90 o 
   4   0   3      416.51      337.14     15.95 o 
   6   0   3      242.94      239.14      8.26 o 
   8   0   3      397.49      344.14     11.45 o 
  10   0   3      337.91      323.42     14.61 o 
  12   0   3        9.92        0.98      5.03 o 
   0   1   3     1243.34     1252.71     26.05 o 
   1   1   3    11496.69    11758.67    209.23 o 
   2   1   3    10286.95    11240.71    157.30 o 
   3   1   3      452.62      474.41     11.04 o 
   4   1   3       52.71       76.04      3.49 o 
   5   1   3      295.11      339.62      7.21 o 
   6   1   3      448.87      453.96      8.99 o 
   7   1   3     1866.95     1838.03     37.63 o 
   8   1   3      548.02      537.80     10.38 o 
   9   1   3      715.25      706.72     11.86 o 
  10   1   3      335.85      339.42      9.05 o 
  11   1   3       72.91       72.41      5.58 o 
  12   1   3       12.81       11.47      5.83 o 
  13   1   3       35.73       34.69      8.65 o 
   1   2   3    19992.52    20391.41    262.09 o 
   2   2   3      381.27      346.16     10.09 o 
   3   2   3     1859.12     1958.12     28.09 o 
   4   2   3     1770.18     1791.28     21.30 o 
   5   2   3      413.20      465.17     11.48 o 
   6   2   3      336.59      338.14      7.64 o 
   7   2   3       75.19       67.44      4.36 o 
   8   2   3      447.30      459.43      8.75 o 
   9   2   3       35.22       37.12      3.45 o 
  10   2   3      596.67      591.84     12.17 o 
  11   2   3        2.11        4.76      2.92 o 
  12   2   3      108.82      112.29     14.10 o 
  13   2   3      106.75       96.96      9.51 o 
   0   3   3      260.28      334.59     10.65 o 
   1   3   3     8766.00     9390.04    120.23 o 
   2   3   3     5296.34     5751.67    106.90 o 
   3   3   3      443.60      565.86      8.18 o 
   4   3   3     1608.56     1750.26     21.02 o 
   5   3   3      519.05      515.68      9.11 o 
   6   3   3       51.95       51.43      3.45 o 
   7   3   3      399.89      356.62      8.48 o 
   8   3   3      130.42      123.57      7.44 o 
   9   3   3      193.53      189.82      5.97 o 
  10   3   3      154.41      158.18      6.41 o 
  11   3   3      101.23       99.53      7.31 o 
  12   3   3       63.74       55.28      7.46 o 
  13   3   3       54.33       74.15      8.82 o 
   1   4   3     5120.12     5404.47     70.54 o 
   2   4   3     6911.38     7459.04    194.54 o 
   3   4   3      166.13      165.02      3.59 o 
   4   4   3      969.43      965.94     16.78 o 
   5   4   3     1938.95     1885.96     26.39 o 
   6   4   3      384.43      379.25      8.21 o 
   7   4   3      437.76      443.30      9.60 o 
   8   4   3      410.87      433.18      9.22 o 
   9   4   3      128.96      120.89      6.18 o 
  10   4   3      197.57      202.65      7.90 o 
  11   4   3      193.97      191.88      9.38 o 
  12   4   3       88.02       88.95      8.75 o 
  13   4   3      439.53      452.65     18.13 o 
   0   5   3      148.96      148.78      5.63 o 
   1   5   3      319.38      352.30      5.64 o 
   2   5   3      888.31     1011.67     14.50 o 
   3   5   3     1328.79     1199.61     13.02 o 
   4   5   3      620.94      678.46     11.96 o 
   5   5   3      175.54      186.41      6.44 o 
   6   5   3     1185.69     1188.70     18.69 o 
   7   5   3     1919.84     1853.35     22.46 o 
   8   5   3      229.51      211.84      6.46 o 
   9   5   3      137.69      123.57      6.17 o 
  10   5   3       27.06       18.06      3.31 o 
  11   5   3       32.56       36.89      5.26 o 
  12   5   3      192.61      195.94     11.95 o 
  13   5   3      371.22      378.41     16.73 o 
   1   6   3     4079.41     4283.36     48.43 o 
   2   6   3     3284.81     3367.65     33.41 o 
   3   6   3     1346.62     1500.07     17.65 o 
   4   6   3     2181.66     2108.71     24.95 o 
   5   6   3      112.02       90.07      3.75 o 
   6   6   3       77.28       74.76      3.81 o 
   7   6   3      734.63      743.46     13.61 o 
   8   6   3     1424.74     1326.84     21.05 o 
   9   6   3      624.36      594.11     13.28 o 
  10   6   3      316.01      335.20     10.24 o 
  11   6   3       89.40       93.09      7.25 o 
  12   6   3      236.19      242.47     13.13 o 
  13   6   3      202.34      221.64     13.30 o 
   0   7   3     2976.11     3013.80     43.64 o 
   1   7   3      813.19      890.37      8.96 o 
   2   7   3      946.18     1119.67     13.13 o 
   3   7   3      420.80      462.09      7.97 o 
   4   7   3      695.05      732.68     11.27 o 
   5   7   3      138.31      142.61      4.71 o 
   6   7   3     1182.14     1164.50     15.76 o 
   7   7   3      342.57      371.34      9.16 o 
   8   7   3      398.87      367.34      9.73 o 
   9   7   3      311.92      299.49      9.21 o 
  10   7   3      552.67      534.91     13.19 o 
  11   7   3      437.35      441.33     14.22 o 
  12   7   3      379.02      360.79     15.72 o 
  13   7   3        2.82       -4.22      4.23 o 
   1   8   3       11.62       26.11      1.07 o 
   2   8   3     2455.55     2635.76     21.70 o 
   3   8   3      777.97      897.17     10.28 o 
   4   8   3      229.82      227.46      6.43 o 
   5   8   3     2268.77     2319.48     25.77 o 
   6   8   3      534.31      556.36      9.80 o 
   7   8   3       68.38       81.21      4.68 o 
   8   8   3      766.01      770.65     14.83 o 
   9   8   3       74.34       76.50      5.26 o 
  10   8   3       67.55       65.40      5.31 o 
  11   8   3       65.49       64.06      7.65 o 
  12   8   3       72.84       88.54      9.07 o 
  13   8   3       31.65       31.62      6.86 o 
   0   9   3     5127.65     5209.28     61.21 o 
   1   9   3      678.39      676.93      6.37 o 
   2   9   3      925.93      964.80     10.00 o 
   3   9   3      511.63      560.60      7.45 o 
   4   9   3     1674.97     1683.48     21.92 o 
   5   9   3      424.50      439.98      8.23 o 
   6   9   3     2078.84     1991.23     23.88 o 
   7   9   3     1314.46     1268.46     17.61 o 
   8   9   3      288.95      299.26     15.62 o 
   9   9   3      161.89      164.00      7.10 o 
  10   9   3     1037.67     1083.43     22.96 o 
  11   9   3       22.55       15.74      5.13 o 
  12   9   3      106.97      111.08     11.67 o 
  13   9   3      152.09      155.97     11.69 o 
   1  10   3      725.93      851.87      7.38 o 
   2  10   3      228.22      263.38      3.50 o 
   3  10   3     1712.42     1834.81     16.48 o 
   4  10   3      270.86      260.43      5.11 o 
   5  10   3     2406.63     2256.33     31.42 o 
   6  10   3      479.74      469.53      9.15 o 
   7  10   3      183.45      182.07      5.94 o 
   8  10   3      178.40      166.63      6.77 o 
   9  10   3       30.99       38.22      5.16 o 
  10  10   3       29.75       30.25      4.81 o 
  11  10   3      183.79      188.26     11.56 o 
  12  10   3       73.97       77.02     10.27 o 
  13  10   3       47.82       60.25     10.43 o 
   0  11   3     1784.30     1880.72     21.43 o 
   1  11   3      453.19      474.15      5.00 o 
   2  11   3      302.27      342.79      4.24 o 
   3  11   3      638.64      653.07      7.15 o 
   4  11   3      250.75      228.68      5.05 o 
   5  11   3      231.30      239.51      6.03 o 
   6  11   3      251.90      249.32      7.44 o 
   7  11   3      297.62      296.91      7.61 o 
   8  11   3      339.58      354.29      9.92 o 
   9  11   3       55.85       60.78      5.93 o 
  10  11   3       56.09       59.16      7.19 o 
  11  11   3      354.58      385.74     19.59 o 
  12  11   3       95.41      102.24      9.79 o 
  13  11   3      166.13      159.55     14.56 o 
   1  12   3     1854.70     1873.17     14.13 o 
   2  12   3     1792.46     1788.65     17.30 o 
   3  12   3      656.60      676.05      8.77 o 
   4  12   3      371.58      324.21      6.43 o 
   5  12   3     1072.63     1014.55     14.57 o 
   6  12   3      102.39       95.25      4.36 o 
   7  12   3      636.98      615.10     12.83 o 
   8  12   3      282.66      279.57      8.83 o 
   9  12   3      269.86      271.03      9.25 o 
  10  12   3       75.68       76.71      9.55 o 
  11  12   3      298.45      302.90     14.30 o 
  12  12   3      118.41      135.61     23.13 o 
   0  13   3        3.65        2.40      1.15 o 
   1  13   3       22.60       16.39      1.09 o 
   2  13   3      750.99      780.53      7.91 o 
   3  13   3     1236.75     1226.81     11.87 o 
   4  13   3     1149.67     1059.81     13.09 o 
   5  13   3      254.53      268.51      5.84 o 
   6  13   3      220.64      199.59      7.84 o 
   7  13   3      167.26      160.90      7.39 o 
   8  13   3       69.71       72.08      5.15 o 
   9  13   3      477.25      502.43     12.78 o 
  10  13   3        1.87        1.26      3.76 o 
  11  13   3      182.36      170.27     11.46 o 
  12  13   3        8.19       15.42     10.69 o 
   1  14   3      617.04      596.72      6.32 o 
   2  14   3      624.19      623.97      7.12 o 
   3  14   3      147.02      138.14      4.89 o 
   4  14   3      272.65      242.54      5.23 o 
   5  14   3      368.79      366.61      7.09 o 
   6  14   3       85.65       67.30      4.00 o 
   7  14   3      111.34      114.24      5.25 o 
   8  14   3      640.76      629.80     14.68 o 
   9  14   3      324.72      332.97     12.01 o 
  10  14   3      156.89      158.90     13.69 o 
  11  14   3       42.43       26.82     11.25 o 
  12  14   3       47.33       47.51     13.95 o 
   0  15   3     3031.66     3076.20     33.95 o 
   1  15   3     2464.54     2507.89     19.28 o 
   2  15   3      249.67      259.98      4.15 o 
   3  15   3     2267.04     2234.95     22.80 o 
   4  15   3      256.65      262.12      5.78 o 
   5  15   3      158.83      166.59      5.20 o 
   6  15   3      442.37      417.53      9.23 o 
   7  15   3      255.58      247.15      8.45 o 
   8  15   3      211.67      190.88      6.92 o 
   9  15   3      232.64      217.17      9.93 o 
  10  15   3      282.26      276.37     16.26 o 
  11  15   3      103.40      121.29     17.86 o 
  12  15   3       70.16       65.20     15.11 o 
   1  16   3      281.40      306.01      4.30 o 
   2  16   3      746.97      682.84      8.46 o 
   3  16   3      365.25      343.22      6.37 o 
   4  16   3       65.79       70.98      2.90 o 
   5  16   3      184.95      177.37      5.43 o 
   6  16   3      408.80      387.04      9.89 o 
   7  16   3       70.37       82.28      5.25 o 
   8  16   3       28.71       23.77      3.69 o 
   9  16   3       18.02       13.12      4.64 o 
  10  16   3      420.25      448.34     29.59 o 
  11  16   3       11.12       20.41     10.62 o 
  12  16   3        5.08       11.70     10.85 o 
   0  17   3      465.70      425.74      7.58 o 
   1  17   3     1661.29     1638.55     13.82 o 
   2  17   3      861.62      882.44     10.00 o 
   3  17   3     1971.40     1898.29     30.14 o 
   4  17   3     1350.17     1280.12     15.07 o 
   5  17   3      704.98      670.45     11.45 o 
   6  17   3       90.62      112.45      4.87 o 
   7  17   3      917.18      920.43     22.89 o 
   8  17   3       67.12       66.44      5.71 o 
   9  17   3      605.67      643.43     24.09 o 
  10  17   3       79.21       62.20     14.18 o 
  11  17   3       17.14       11.92     10.24 o 
  12  17   3       32.23       38.06     13.33 o 
   1  18   3     1215.17     1208.85     11.58 o 
   2  18   3      441.49      398.37      6.47 o 
   3  18   3      442.61      451.38      7.76 o 
   4  18   3      560.40      521.51      8.31 o 
   5  18   3       85.16       82.11      4.23 o 
   6  18   3      225.70      236.70      8.33 o 
   7  18   3       22.65       18.29      3.29 o 
   8  18   3       33.59       42.02      5.02 o 
   9  18   3       18.82       20.45     10.00 o 
  11  18   3       24.15       28.38     12.24 o 
   0  19   3      990.62      978.16     13.93 o 
   1  19   3      296.44      241.50      4.19 o 
   2  19   3      211.43      228.59      4.96 o 
   3  19   3     1290.43     1242.78     15.34 o 
   4  19   3      144.87      124.61      4.08 o 
   5  19   3      185.61      164.80      5.68 o 
   6  19   3      199.31      185.68      6.79 o 
   7  19   3      326.06      357.83     11.32 o 
   8  19   3      108.63      110.26      8.12 o 
   9  19   3      440.71      469.94     29.92 o 
  10  19   3       25.09       20.28     11.20 o 
  11  19   3       25.24       26.11     12.09 o 
   1  20   3       38.84       42.33      1.97 o 
   2  20   3       59.45       47.34      2.62 o 
   3  20   3        6.09        6.64      1.75 o 
   4  20   3       86.31       81.26      3.51 o 
   5  20   3      141.78      153.13      5.74 o 
   6  20   3      234.51      232.78      8.83 o 
   7  20   3      363.28      355.00      9.67 o 
   8  20   3       69.64       53.21      6.53 o 
   9  20   3       34.90       14.99      9.56 o 
  10  20   3        3.17       -7.29      8.24 o 
  11  20   3       58.36       54.00     15.08 o 
   0  21   3     1372.61     1316.45     20.41 o 
   1  21   3      767.88      730.63      9.55 o 
   2  21   3      327.32      301.86      6.01 o 
   3  21   3      104.26      104.10      4.04 o 
   4  21   3      324.86      316.65      6.69 o 
   5  21   3      510.28      487.96     10.24 o 
   6  21   3      399.89      388.39     12.63 o 
   7  21   3      496.45      512.56     13.22 o 
   8  21   3       11.64       12.77      4.41 o 
   9  21   3       25.05       30.84     11.32 o 
  10  21   3        7.45       -4.96      8.68 o 
  11  21   3      155.73      152.30     21.19 o 
   1  22   3      704.19      689.65      9.82 o 
   2  22   3      534.08      512.59      8.28 o 
   3  22   3      109.93      101.30      4.13 o 
   4  22   3       19.07       12.92      2.14 o 
   5  22   3      525.71      523.08     10.91 o 
   6  22   3      100.73       95.72      6.43 o 
   7  22   3      232.44      234.46      9.04 o 
   8  22   3       89.76       71.26      7.53 o 
   9  22   3      171.52      212.77     20.52 o 
  10  22   3      161.60      169.36     20.66 o 
   0  23   3      762.25      713.96     12.39 o 
   1  23   3      750.52      670.42      9.80 o 
   2  23   3      103.75      103.83      3.85 o 
   3  23   3      466.00      448.21      8.49 o 
   4  23   3      193.97      195.85      5.54 o 
   5  23   3       31.08       25.81      4.27 o 
   6  23   3      164.60      166.42      7.77 o 
   7  23   3      240.52      225.07      9.06 o 
   8  23   3      249.87      257.88     13.52 o 
   9  23   3       43.77       52.34      9.32 o 
   1  24   3      171.47      172.80      4.85 o 
   2  24   3      212.90      218.61      5.47 o 
   3  24   3       21.44       19.63      2.48 o 
   4  24   3       24.22       27.62      3.02 o 
   5  24   3      287.12      278.78      9.60 o 
   6  24   3      211.48      223.62      8.97 o 
   7  24   3        9.65       14.39      3.73 o 
   8  24   3       38.31       49.06      5.57 o 
   9  24   3      128.21      116.03     12.22 o 
  10  24   3      166.69      166.33     20.98 o 
   0  25   3      257.33      262.38      7.57 o 
   1  25   3       70.58       72.96      3.48 o 
   2  25   3      174.58      173.10      5.03 o 
   3  25   3      195.11      200.71      5.40 o 
   4  25   3      654.84      642.51     11.56 o 
   5  25   3      148.15      144.74      7.47 o 
   6  25   3     1025.33      985.75     20.21 o 
   7  25   3        5.30        4.39      3.43 o 
   8  25   3      277.13      308.35     15.05 o 
   9  25   3      111.56      100.51      8.58 o 
   1  26   3      143.85      145.44      4.94 o 
   2  26   3      552.68      560.98      9.35 o 
   3  26   3      135.99      134.25      4.70 o 
   4  26   3       29.63       30.18      4.32 o 
   5  26   3      113.19      106.21      6.73 o 
   6  26   3      426.54      467.99     17.29 o 
   7  26   3       58.16       62.71      6.01 o 
   8  26   3      388.19      409.97     17.83 o 
   9  26   3        4.64        7.50      4.76 o 
   0  27   3     1064.72     1064.07     23.27 o 
   1  27   3        3.53        2.98      2.65 o 
   2  27   3       58.20       54.29      3.35 o 
   3  27   3      527.65      541.50     10.46 o 
   4  27   3       40.41       43.44      4.92 o 
   5  27   3       50.04       51.80      9.76 o 
   6  27   3      124.28      122.84      7.58 o 
   7  27   3       61.60       67.44      7.19 o 
   8  27   3      117.61      101.12      8.70 o 
   9  27   3       39.80       48.76      9.69 o 
   1  28   3      195.18      200.29      5.82 o 
   2  28   3      344.26      363.21     11.75 o 
   3  28   3       92.61       94.32      4.72 o 
   4  28   3      415.95      390.03     11.96 o 
   5  28   3      236.62      229.39     11.67 o 
   6  28   3      110.66      109.72      7.48 o 
   7  28   3      144.76      154.79      8.73 o 
   8  28   3      220.43      240.35     16.59 o 
   0  29   3      235.43      255.82     11.04 o 
   1  29   3      205.40      217.77      7.21 o 
   2  29   3       95.33       96.57      4.81 o 
   3  29   3      147.22      143.47      5.73 o 
   4  29   3      196.80      203.92      9.02 o 
   5  29   3       65.10       59.10      5.90 o 
   6  29   3       25.53        9.99      3.96 o 
   7  29   3      113.58      130.42     11.92 o 
   8  29   3       73.33       69.75     11.51 o 
   1  30   3       17.55       27.01      3.82 o 
   2  30   3      948.22     1015.04     17.73 o 
   3  30   3      224.33      231.20      7.11 o 
   4  30   3      384.86      393.58     12.40 o 
   5  30   3       40.31       32.79      5.06 o 
   6  30   3       26.95       28.22      4.98 o 
   7  30   3      126.57      125.11      9.50 o 
   0  31   3       37.03       39.85      6.94 o 
   1  31   3      402.85      406.48     11.17 o 
   2  31   3       85.95       99.75      5.03 o 
   3  31   3       82.00       81.03      4.76 o 
   4  31   3       44.94       40.63      7.11 o 
   5  31   3       29.76       26.03      6.30 o 
   6  31   3       39.43       36.24      5.90 o 
   1  32   3      160.48      146.36      7.92 o 
   2  32   3       47.62       40.46      4.53 o 
   3  32   3        0.49        0.19      2.42 o 
   4  32   3      537.11      556.53     17.14 o 
   5  32   3        1.29       -0.76      3.52 o 
   6  32   3      124.61      119.01     10.41 o 
   0  33   3      208.26      195.72     12.90 o 
   1  33   3       38.54       41.65      5.18 o 
   2  33   3      112.17      121.51      6.79 o 
   3  33   3      269.25      280.88     12.85 o 
   4  33   3      162.67      172.46      7.88 o 
   5  33   3       30.44       38.96      9.02 o 
   1  34   3      221.73      214.93     10.11 o 
   2  34   3        0.73        1.76      3.33 o 
   3  34   3        8.17        5.89      4.02 o 
   4  34   3       15.07       11.40      9.36 o 
   0  35   3      210.37      227.07     26.88 o 
   1  35   3       51.61       54.05      5.86 o 
   2  35   3       56.60       57.33      5.97 o 
   0   0   4     5132.77     5128.69    130.36 o 
   2   0   4     1899.00     1890.64     36.91 o 
   4   0   4    11211.19    11496.90    309.36 o 
   6   0   4      808.53      798.73     17.02 o 
   8   0   4      524.49      509.84     14.32 o 
  10   0   4     1316.15     1341.12     28.74 o 
  12   0   4      244.82      284.88     24.51 o 
   1   1   4     6186.26     6405.33     67.44 o 
   2   1   4     1056.79     1165.51     20.82 o 
   3   1   4      985.47     1057.93     19.09 o 
   4   1   4     3014.54     3135.57     38.95 o 
   5   1   4      656.72      613.12     10.30 o 
   6   1   4      147.39      125.58      4.42 o 
   7   1   4      765.37      758.50     12.22 o 
   8   1   4      303.94      294.94      7.61 o 
   9   1   4      296.10      318.80      8.34 o 
  10   1   4       68.81       62.26      4.67 o 
  11   1   4      265.84      283.80      9.93 o 
  12   1   4      253.67      269.13     17.05 o 
  13   1   4       34.19       26.64     12.14 o 
   0   2   4     1254.71     1340.00     28.33 o 
   1   2   4     2563.80     2809.93     28.43 o 
   2   2   4      448.07      483.86     10.97 o 
   3   2   4      830.26      933.51     13.68 o 
   4   2   4      473.63      507.80     12.82 o 
   5   2   4       11.64       13.05      1.95 o 
   6   2   4      725.89      751.51     12.45 o 
   7   2   4     1502.83     1467.99     20.93 o 
   8   2   4      357.01      339.64      8.49 o 
   9   2   4       76.84       64.42      4.03 o 
  10   2   4       53.99       59.93      5.07 o 
  11   2   4      118.81      118.31      7.47 o 
  12   2   4      120.78      124.15     11.26 o 
  13   2   4       20.75       22.57      7.63 o 
   1   3   4     3159.00     3458.06     34.76 o 
   2   3   4     3727.08     3932.26     47.47 o 
   3   3   4      726.90      783.03     10.41 o 
   4   3   4     1741.90     1821.56     35.06 o 
   5   3   4      952.38      908.85     14.74 o 
   6   3   4     1117.57     1137.51     18.34 o 
   7   3   4       86.21       89.85      4.50 o 
   8   3   4      221.94      212.96      7.14 o 
   9   3   4      111.33      114.57      5.47 o 
  10   3   4        2.76        1.83      2.65 o 
  11   3   4       11.21       13.42      3.51 o 
  12   3   4      183.32      175.51     11.33 o 
  13   3   4       44.30       49.83      9.78 o 
   0   4   4     6467.80     6784.25     93.10 o 
   1   4   4      969.70      987.48     11.31 o 
   2   4   4     1387.35     1691.31     22.08 o 
   3   4   4     6098.91     6312.25     64.29 o 
   4   4   4      112.79      148.93      4.19 o 
   5   4   4      833.55      876.77     15.41 o 
   6   4   4     2694.78     2675.04     32.08 o 
   7   4   4     1538.95     1508.78     21.36 o 
   8   4   4      374.85      377.19     11.55 o 
   9   4   4      326.02      316.24     11.75 o 
  10   4   4       38.17       42.65      5.01 o 
  11   4   4       73.60       69.05      5.71 o 
  12   4   4      263.66      260.13     12.98 o 
  13   4   4      109.09       99.28      9.87 o 
   1   5   4     2196.49     2267.25     19.90 o 
   2   5   4     1079.77     1156.88     13.68 o 
   3   5   4      241.62      289.36      5.28 o 
   4   5   4     1535.72     1479.72     18.44 o 
   5   5   4      426.57      364.46     13.80 o 
   6   5   4      937.58      901.76     14.18 o 
   7   5   4      519.11      457.47     11.61 o 
   8   5   4      270.17      288.50      8.55 o 
   9   5   4      737.98      746.03     15.28 o 
  10   5   4      227.43      237.06      8.64 o 
  11   5   4      291.95      303.98     12.05 o 
  12   5   4       34.56       49.48      6.43 o 
  13   5   4       46.04       54.58     10.32 o 
   0   6   4     3287.63     3301.61     36.18 o 
   1   6   4      299.36      340.00      4.08 o 
   2   6   4     1578.11     1606.09     17.83 o 
   3   6   4     1283.08     1394.22     19.97 o 
   4   6   4     1943.89     1969.22     26.89 o 
   5   6   4      228.58      223.42      5.85 o 
   6   6   4     1819.68     1765.77     26.55 o 
   7   6   4      668.61      635.24     14.14 o 
   8   6   4       26.14       25.63      3.43 o 
   9   6   4       45.88       42.58      4.37 o 
  10   6   4      453.47      456.20     12.26 o 
  11   6   4      127.58      129.05      8.59 o 
  12   6   4      299.09      303.60     12.49 o 
  13   6   4       51.37       53.34      8.18 o 
   1   7   4     1175.11     1281.13     11.17 o 
   2   7   4     2099.76     2237.81     21.55 o 
   3   7   4     1792.28     1940.40     20.24 o 
   4   7   4      799.69      859.36     12.85 o 
   5   7   4      627.13      579.39     10.29 o 
   6   7   4      266.15      262.12      8.16 o 
   7   7   4       31.59       26.89      3.21 o 
   8   7   4      438.75      398.58     10.39 o 
   9   7   4       44.45       43.69      4.45 o 
  10   7   4      673.35      706.81     17.83 o 
  11   7   4       43.06       38.80      5.64 o 
  12   7   4       27.96       22.85      5.33 o 
  13   7   4       20.66       27.06      6.93 o 
   0   8   4     1233.44     1220.47     13.94 o 
   1   8   4     1093.90     1189.29     10.95 o 
   2   8   4     1145.83     1261.23     13.25 o 
   3   8   4     3013.19     3079.49     29.75 o 
   4   8   4      253.75      290.54      6.60 o 
   5   8   4      426.14      419.21      8.59 o 
   6   8   4      298.26      322.71      8.45 o 
   7   8   4      640.35      605.99     14.33 o 
   8   8   4      142.32      144.45      8.93 o 
   9   8   4      103.43      104.14      6.63 o 
  10   8   4      338.20      381.69     11.36 o 
  11   8   4      182.84      185.37     11.41 o 
  12   8   4       76.17       84.95      7.83 o 
  13   8   4      270.97      288.12     15.25 o 
   1   9   4     1855.31     2075.96     16.43 o 
   2   9   4     4157.98     4148.30     37.00 o 
   3   9   4      738.30      848.60      9.57 o 
   4   9   4     3967.89     4085.21     40.20 o 
   5   9   4      507.68      484.29      9.68 o 
   6   9   4      554.17      569.03     10.22 o 
   7   9   4     1059.07     1024.92     17.53 o 
   8   9   4     1143.99     1167.08     19.74 o 
   9   9   4       22.40       25.10      3.88 o 
  10   9   4      184.93      182.27      8.10 o 
  11   9   4       94.56       98.67      9.10 o 
  12   9   4        7.64        8.41      4.42 o 
  13   9   4      166.15      160.87     12.01 o 
   0  10   4     2341.02     2588.31     28.76 o 
   1  10   4     1887.17     1845.60     15.07 o 
   2  10   4      183.27      191.70      4.26 o 
   3  10   4      802.45      796.23      8.69 o 
   4  10   4      432.00      433.69      8.19 o 
   5  10   4       66.20       74.47      4.50 o 
   6  10   4       27.93       29.69      2.92 o 
   7  10   4      695.95      684.42     13.68 o 
   8  10   4       24.70       19.28      3.29 o 
   9  10   4      817.70      794.50     16.40 o 
  10  10   4       24.60       21.16      4.45 o 
  11  10   4        9.28       10.63      5.11 o 
  12  10   4      103.29      112.03      8.90 o 
  13  10   4       83.84       80.89      9.51 o 
   1  11   4      121.58      121.00      2.70 o 
   2  11   4      173.36      186.06      3.59 o 
   3  11   4      678.75      759.71      8.59 o 
   4  11   4      354.44      423.85      7.04 o 
   5  11   4      370.65      325.06      8.22 o 
   6  11   4      422.60      406.49      8.66 o 
   7  11   4      892.96      869.91     16.06 o 
   8  11   4       14.84       14.12      2.96 o 
   9  11   4       67.23       60.51      5.23 o 
  10  11   4      222.80      251.05     10.50 o 
  11  11   4      465.07      496.72     18.18 o 
  12  11   4       78.75       85.98      9.75 o 
  13  11   4       73.03       67.06      9.45 o 
   0  12   4     2718.40     2626.89     27.09 o 
   1  12   4      137.88      136.73      2.47 o 
   2  12   4      162.66      184.23      3.26 o 
   3  12   4      993.41     1033.57     10.51 o 
   4  12   4     1528.73     1419.48     16.25 o 
   5  12   4       97.08       84.43      5.86 o 
   6  12   4      258.92      238.59      6.62 o 
   7  12   4      786.75      782.22     15.08 o 
   8  12   4       56.59       55.84      4.81 o 
   9  12   4       61.88       74.31      5.60 o 
  10  12   4      133.05      137.33      8.24 o 
  11  12   4      159.78      157.23     16.70 o 
  12  12   4       28.36       21.18      6.50 o 
   1  13   4     3449.30     3403.05     23.42 o 
   2  13   4      385.02      345.90      4.30 o 
   3  13   4      513.16      474.90      6.89 o 
   4  13   4       60.47       56.54      2.23 o 
   5  13   4     1081.76     1086.48     13.89 o 
   6  13   4      477.58      468.38     10.83 o 
   7  13   4      420.48      383.81     11.18 o 
   8  13   4      101.96      107.06      6.12 o 
   9  13   4      162.24      158.69      8.55 o 
  10  13   4       72.63       75.86      6.84 o 
  11  13   4      117.17      111.31     18.07 o 
  12  13   4       89.69       81.84      9.37 o 
   0  14   4      317.06      361.32      7.86 o 
   1  14   4     1237.99     1333.06     10.71 o 
   2  14   4      454.54      455.53      6.15 o 
   3  14   4      589.87      587.31      8.05 o 
   4  14   4      271.04      272.57      5.00 o 
   5  14   4      599.36      524.87      8.87 o 
   6  14   4      252.16      267.82      7.89 o 
   7  14   4      979.77      965.67     17.57 o 
   8  14   4      238.30      235.54      8.50 o 
   9  14   4      237.98      247.99     10.11 o 
  10  14   4      110.51      112.65      7.78 o 
  11  14   4       22.51       11.91      5.41 o 
  12  14   4      187.49      168.63     14.83 o 
   1  15   4     1323.55     1350.98     11.75 o 
   2  15   4     3843.75     3726.87     30.68 o 
   3  15   4      698.96      643.26      9.29 o 
   4  15   4      515.05      501.13      7.29 o 
   5  15   4       34.19       36.63      2.71 o 
   6  15   4      765.67      707.09     12.61 o 
   7  15   4      151.03      151.07      6.78 o 
   8  15   4      169.39      178.98     15.28 o 
   9  15   4       56.42       56.86      5.85 o 
  10  15   4        2.18        3.94      4.24 o 
  11  15   4       16.27       13.51      7.50 o 
   0  16   4      454.74      463.55      8.52 o 
   1  16   4      306.85      316.33      4.51 o 
   2  16   4      937.39      897.76     10.01 o 
   3  16   4      907.70      849.81     11.34 o 
   4  16   4      762.96      740.73     11.07 o 
   5  16   4      543.81      507.15     10.31 o 
   6  16   4      107.26      108.99      5.12 o 
   7  16   4      120.05      117.24      5.54 o 
   8  16   4       32.02       34.46      4.79 o 
   9  16   4      256.82      249.76     11.54 o 
  10  16   4      317.27      303.61     20.29 o 
  11  16   4       68.79       88.76     16.30 o 
  12  16   4       74.36       91.54     17.72 o 
   1  17   4     2955.59     2861.47     23.17 o 
   2  17   4     1982.36     1853.30     18.52 o 
   3  17   4       69.50       68.98      3.14 o 
   4  17   4      975.55      911.29     12.09 o 
   5  17   4      882.43      882.87     13.83 o 
   6  17   4      532.80      548.79     11.56 o 
   7  17   4      380.01      383.55     10.56 o 
   8  17   4      354.87      410.27     29.39 o 
   9  17   4       11.94       14.78      5.02 o 
  10  17   4       90.85       97.33     11.31 o 
  11  17   4      434.02      433.53     30.62 o 
  12  17   4       40.48       31.92     13.24 o 
   0  18   4     2400.16     2290.31     27.42 o 
   1  18   4      926.57      892.61      9.43 o 
   2  18   4      296.93      289.05      7.10 o 
   3  18   4       15.34       14.12      1.99 o 
   4  18   4      870.57      782.05     11.02 o 
   5  18   4       76.73       87.93      5.84 o 
   6  18   4     1494.83     1437.68     20.03 o 
   7  18   4      511.04      506.11     12.51 o 
   8  18   4      137.74      134.50      8.97 o 
   9  18   4      143.47      130.21     13.20 o 
  10  18   4      132.61      140.55     18.58 o 
  11  18   4       61.39       77.89     16.42 o 
   1  19   4     2682.73     2569.37     21.42 o 
   2  19   4      669.17      645.01      9.14 o 
   3  19   4      141.09      136.26      4.41 o 
   4  19   4      420.72      382.63      7.88 o 
   5  19   4     1060.94     1049.47     15.96 o 
   6  19   4       75.46       68.68      4.31 o 
   7  19   4      241.69      224.88      9.27 o 
   8  19   4       65.98       59.05      5.83 o 
   9  19   4      170.38      164.45     10.53 o 
  10  19   4       50.85       22.57     10.54 o 
  11  19   4       84.21       96.84     17.09 o 
   0  20   4     3119.14     2962.77     37.88 o 
   1  20   4      123.81      116.21      3.24 o 
   2  20   4      146.86      145.84      4.23 o 
   3  20   4       75.51       61.94      3.27 o 
   4  20   4      103.76       94.85      3.83 o 
   5  20   4      278.17      266.16      7.43 o 
   6  20   4      381.65      398.54      9.42 o 
   7  20   4      234.91      228.41      8.42 o 
   8  20   4       76.76       88.98      7.88 o 
   9  20   4       27.16       20.28      6.45 o 
  10  20   4       23.40       24.30     11.66 o 
  11  20   4      173.83      171.48     21.73 o 
   1  21   4      150.09      143.85      4.77 o 
   2  21   4       48.01       46.39      2.77 o 
   3  21   4      185.49      191.68      5.37 o 
   4  21   4      252.66      263.57      6.18 o 
   5  21   4      178.11      173.22      6.20 o 
   6  21   4       76.54       73.52      6.43 o 
   7  21   4       75.61       74.73      5.21 o 
   8  21   4      191.81      202.25     17.56 o 
   9  21   4      101.68       82.58     10.31 o 
  10  21   4       39.67       40.00     13.46 o 
  11  21   4       12.02        2.70     10.11 o 
   0  22   4      190.35      180.40      5.76 o 
   1  22   4      299.23      321.57      6.43 o 
   2  22   4        7.22        7.50      1.78 o 
   3  22   4     1830.31     1728.28     20.43 o 
   4  22   4      110.99      102.22      4.77 o 
   5  22   4      210.20      181.93      6.46 o 
   6  22   4      233.22      223.24      7.88 o 
   7  22   4      429.18      440.50     11.40 o 
   8  22   4       35.32       27.21      5.77 o 
   9  22   4      652.02      711.17     38.38 o 
  10  22   4      115.29       86.78     16.96 o 
   1  23   4      187.28      171.36      4.83 o 
   2  23   4      896.88      898.08     12.08 o 
   3  23   4       17.53       26.24      2.74 o 
   4  23   4      292.27      299.84      6.91 o 
   5  23   4      310.77      290.77      8.22 o 
   6  23   4       35.32       34.28      4.07 o 
   7  23   4        9.93        6.46      3.49 o 
   8  23   4      567.29      599.75     23.22 o 
   9  23   4        2.45       -3.76      8.41 o 
  10  23   4      186.25      180.35     22.21 o 
   0  24   4       99.71       90.81      6.40 o 
   1  24   4      171.71      162.73      4.84 o 
   2  24   4       36.75       35.12      2.74 o 
   3  24   4      418.63      420.75      8.52 o 
   4  24   4      570.82      565.35      9.97 o 
   5  24   4       45.74       40.26      4.13 o 
   6  24   4       58.50       43.95      4.99 o 
   7  24   4      149.20      150.11      9.23 o 
   8  24   4      131.25      136.72      8.12 o 
   9  24   4      138.36      125.79     18.88 o 
  10  24   4       30.83       15.11     11.19 o 
   1  25   4       36.87       44.70      3.12 o 
   2  25   4      154.88      149.98      4.82 o 
   3  25   4       58.41       57.70      3.34 o 
   4  25   4       81.91       78.23      4.23 o 
   5  25   4       93.81       93.16      5.67 o 
   6  25   4       40.86       35.25      4.88 o 
   7  25   4       60.48       52.09      5.63 o 
   8  25   4      140.65      149.25     12.58 o 
   9  25   4        6.39        6.88      9.31 o 
   0  26   4     1112.92     1103.21     24.09 o 
   1  26   4       69.16       64.29      3.67 o 
   2  26   4      408.44      415.61      8.05 o 
   3  26   4      137.59      153.76      5.02 o 
   4  26   4      529.77      530.21     12.46 o 
   5  26   4        9.11       10.65      3.61 o 
   6  26   4      425.34      416.29     12.74 o 
   7  26   4       22.95       18.73      4.38 o 
   8  26   4      183.84      177.79      9.79 o 
   9  26   4      146.22      160.08     12.36 o 
   1  27   4      223.00      229.03      6.24 o 
   2  27   4      308.60      303.83      6.98 o 
   3  27   4       87.65       94.40      4.40 o 
   4  27   4       91.83       89.34      6.36 o 
   5  27   4      243.12      252.03      9.93 o 
   6  27   4       42.03       47.08      5.51 o 
   7  27   4       70.09       73.75      6.64 o 
   8  27   4      386.69      369.54     14.55 o 
   0  28   4      218.37      226.70     10.93 o 
   1  28   4      286.06      290.01      7.07 o 
   2  28   4       39.61       41.39      3.42 o 
   3  28   4      288.99      292.33      8.61 o 
   4  28   4       18.40       13.92      3.76 o 
   5  28   4       13.76        6.07      3.71 o 
   6  28   4       42.96       47.07      6.39 o 
   7  28   4      138.49      132.82     11.25 o 
   8  28   4       34.21       31.26      6.22 o 
   1  29   4      114.72      122.33      5.82 o 
   2  29   4       37.99       37.82      3.37 o 
   3  29   4       35.92       34.16      4.70 o 
   4  29   4      243.85      241.09      9.80 o 
   5  29   4      113.26      109.76      7.38 o 
   6  29   4        8.27        1.53      3.61 o 
   7  29   4      182.84      168.94      9.24 o 
   0  30   4      952.55      974.50     23.62 o 
   1  30   4      133.04      143.71      6.49 o 
   2  30   4       46.76       42.80      3.83 o 
   3  30   4      300.65      308.85      8.25 o 
   4  30   4      123.34      121.57      7.54 o 
   5  30   4      145.21      157.30      8.61 o 
   6  30   4      274.18      271.60     11.14 o 
   7  30   4      102.95      108.27      8.01 o 
   1  31   4      407.97      420.14     10.50 o 
   2  31   4       97.06       93.44      6.12 o 
   3  31   4      149.42      161.89      8.68 o 
   4  31   4       51.30       51.39      5.72 o 
   5  31   4      577.17      611.36     18.58 o 
   6  31   4       95.86      103.79      7.74 o 
   0  32   4      875.28      927.54     23.39 o 
   1  32   4       31.83       33.54      4.43 o 
   2  32   4      345.57      353.79     10.57 o 
   3  32   4      140.10      154.43      6.56 o 
   4  32   4      312.94      304.91     13.10 o 
   5  32   4       55.47       52.44      6.03 o 
   1  33   4       53.49       44.22      4.86 o 
   2  33   4       75.26       74.68      5.67 o 
   3  33   4        6.45        6.21      3.23 o 
   4  33   4        9.60        7.17      3.54 o 
   0  34   4      182.96      172.00     12.61 o 
   1  34   4      152.70      156.07      8.51 o 
   2  34   4       33.79       46.82      7.62 o 
   3  34   4       77.52       83.28      8.59 o 
   1  35   4       20.01       22.09      7.51 o 
   2   0   5     1277.10     1275.42     16.11 o 
   4   0   5     5056.32     5109.78     69.04 o 
   6   0   5     1509.09     1425.06     25.84 o 
   8   0   5      940.09      936.06     23.15 o 
  10   0   5      330.05      351.70     19.49 o 
  12   0   5        9.71        5.35      7.08 o 
   0   1   5     4017.99     4285.96     50.16 o 
   1   1   5      299.47      318.56      4.55 o 
   2   1   5     1133.63     1155.57     10.44 o 
   3   1   5     8117.94     8642.60    113.82 o 
   4   1   5     2403.96     2478.55     33.02 o 
   5   1   5      725.81      730.90     10.77 o 
   6   1   5       14.37       10.29      1.94 o 
   7   1   5       83.79       87.68      4.21 o 
   8   1   5      177.98      170.39      5.97 o 
   9   1   5      213.31      210.50      7.95 o 
  10   1   5      186.05      179.87      7.92 o 
  11   1   5       25.84       27.34      4.98 o 
  12   1   5      101.66      107.38      9.35 o 
  13   1   5       77.54       64.92     10.91 o 
   1   2   5     3807.49     4152.12     35.22 o 
   2   2   5     3331.09     3419.40     40.57 o 
   3   2   5     1209.88     1254.59     18.29 o 
   4   2   5     1098.14     1018.92     16.49 o 
   5   2   5     2107.44     2040.74     25.23 o 
   6   2   5     1144.09     1124.56     18.30 o 
   7   2   5      589.99      542.83     10.12 o 
   8   2   5      281.72      272.46      8.45 o 
   9   2   5      787.52      772.37     15.74 o 
  10   2   5      127.02      123.91      6.88 o 
  11   2   5      204.97      201.50     13.46 o 
  12   2   5       95.47       91.12      7.83 o 
  13   2   5       52.21       42.98      9.34 o 
   0   3   5      352.42      430.78      7.52 o 
   1   3   5      168.16      157.28      2.86 o 
   2   3   5      251.40      295.90      4.25 o 
   3   3   5     2992.85     3145.82     38.61 o 
   4   3   5     1345.15     1436.90     21.30 o 
   5   3   5     1301.76     1290.64     17.59 o 
   6   3   5      271.30      252.96      7.98 o 
   7   3   5       15.12        5.19      2.52 o 
   8   3   5      382.67      349.51      9.56 o 
   9   3   5      103.84      106.90      6.07 o 
  10   3   5       35.15       35.16      4.01 o 
  11   3   5       67.40       68.99      6.24 o 
  12   3   5        6.96        3.38      3.98 o 
  13   3   5      126.19      140.22     14.37 o 
   1   4   5      351.06      346.44      4.43 o 
   2   4   5      838.36      972.51     10.42 o 
   3   4   5     3343.34     3561.00     44.10 o 
   4   4   5     1506.22     1493.57     22.19 o 
   5   4   5      854.06      823.68     15.07 o 
   6   4   5      172.66      171.91     10.34 o 
   7   4   5     1318.10     1230.51     21.60 o 
   8   4   5      249.78      231.06     10.11 o 
   9   4   5      169.67      169.67      6.72 o 
  10   4   5      277.80      309.66      9.24 o 
  11   4   5      262.87      285.88     10.31 o 
  12   4   5       90.49       94.89      7.99 o 
  13   4   5       72.92       71.78     11.55 o 
   0   5   5     1640.40     1705.24     18.02 o 
   1   5   5      601.22      635.02      6.88 o 
   2   5   5     1029.60     1272.21     12.76 o 
   3   5   5     2525.40     2682.32     29.81 o 
   4   5   5      619.51      628.22     12.88 o 
   5   5   5      515.98      464.07     10.61 o 
   6   5   5       26.90       20.24      3.00 o 
   7   5   5      271.61      268.71      8.91 o 
   8   5   5      167.59      153.37      7.36 o 
   9   5   5      274.39      244.06      8.60 o 
  10   5   5       27.45       20.63      3.48 o 
  11   5   5      118.27      131.97      7.52 o 
  12   5   5       38.45       44.78      6.29 o 
  13   5   5       82.96       70.11     11.34 o 
   1   6   5     1524.51     1525.35     13.47 o 
   2   6   5     3083.75     3390.46     26.57 o 
   3   6   5      204.80      200.61      5.42 o 
   4   6   5      287.85      356.81      6.44 o 
   5   6   5      480.86      499.34     12.55 o 
   6   6   5      282.71      243.12     11.01 o 
   7   6   5      222.87      217.41      9.56 o 
   8   6   5      516.39      521.27     13.41 o 
   9   6   5      103.75      103.44      6.49 o 
  10   6   5      261.61      257.05      8.64 o 
  11   6   5      353.37      372.40     16.33 o 
  12   6   5       67.06       83.62      7.91 o 
  13   6   5      104.27      108.12     13.28 o 
   0   7   5     1818.75     1852.26     24.51 o 
   1   7   5      759.05      799.20      7.87 o 
   2   7   5     1219.75     1273.01     12.18 o 
   3   7   5      459.28      501.00      6.71 o 
   4   7   5     1255.31     1279.85     17.26 o 
   5   7   5      306.57      328.29      7.50 o 
   6   7   5     2146.16     2128.40     31.37 o 
   7   7   5      684.54      640.39     14.49 o 
   8   7   5      170.44      179.47      7.16 o 
   9   7   5       49.82       51.49      5.18 o 
  10   7   5      720.16      720.64     16.21 o 
  11   7   5      102.94       94.42      6.75 o 
  12   7   5      144.65      173.51     10.22 o 
  13   7   5       24.32       22.06      6.60 o 
   1   8   5     3197.22     3399.78     27.37 o 
   2   8   5     3222.12     3316.32     28.11 o 
   3   8   5      297.23      315.15      5.13 o 
   4   8   5       61.28       67.06      2.91 o 
   5   8   5      302.13      287.18      7.13 o 
   6   8   5      589.22      538.08     15.99 o 
   7   8   5        2.88        5.13      2.71 o 
   8   8   5      486.37      497.51     12.00 o 
   9   8   5      675.61      652.73     14.64 o 
  10   8   5      131.01      124.95      9.40 o 
  11   8   5       90.47       90.13      6.75 o 
  12   8   5      397.72      409.50     14.92 o 
  13   8   5       31.07       25.78      8.69 o 
   0   9   5      105.84      115.08      3.42 o 
   1   9   5      371.48      399.42      4.96 o 
   2   9   5      293.93      329.97      5.14 o 
   3   9   5      278.28      261.23      5.11 o 
   4   9   5      200.58      192.14      4.75 o 
   5   9   5      211.33      202.73      6.03 o 
   6   9   5     1344.24     1264.76     21.56 o 
   7   9   5      137.88      125.66      5.93 o 
   8   9   5      576.23      513.53     12.41 o 
   9   9   5      210.88      203.86      8.22 o 
  10   9   5       70.82       70.15      7.02 o 
  11   9   5      121.60      123.85      8.49 o 
  12   9   5      287.92      311.68     13.18 o 
  13   9   5        2.89        1.21      5.14 o 
   1  10   5     1265.39     1333.40     12.19 o 
   2  10   5     2537.39     2547.07     24.04 o 
   3  10   5       65.16       53.45      3.32 o 
   4  10   5      697.80      650.75     11.72 o 
   5  10   5      396.67      347.45      8.23 o 
   6  10   5     1159.82     1202.64     23.87 o 
   7  10   5       32.83       35.02      3.80 o 
   8  10   5      573.81      588.32     13.40 o 
   9  10   5      369.29      358.76     10.85 o 
  10  10   5        7.54       15.56      4.31 o 
  11  10   5      150.52      141.53      8.96 o 
  12  10   5      180.31      182.84     14.50 o 
   0  11   5     1417.58     1316.41     16.55 o 
   1  11   5       57.37       59.36      1.86 o 
   2  11   5       82.77       59.07      2.19 o 
   3  11   5      751.16      695.80      8.28 o 
   4  11   5     1011.19      977.60     14.63 o 
   5  11   5     1044.51     1002.65     15.82 o 
   6  11   5     1369.62     1298.42     21.15 o 
   7  11   5      509.96      530.29     12.07 o 
   8  11   5      313.46      309.47      9.83 o 
   9  11   5      316.40      309.85     11.76 o 
  10  11   5      137.21      132.21      8.28 o 
  11  11   5      125.08      143.83      9.08 o 
  12  11   5       46.19       42.38      6.64 o 
   1  12   5      849.53      837.56      8.38 o 
   2  12   5      215.56      199.67      3.68 o 
   3  12   5       19.07       15.26      1.65 o 
   4  12   5      417.37      382.81      6.09 o 
   5  12   5      813.37      833.80     11.65 o 
   6  12   5      122.59      109.52      5.87 o 
   7  12   5      189.60      164.51      6.85 o 
   8  12   5       62.02       68.34      7.04 o 
   9  12   5      591.49      614.30     16.22 o 
  10  12   5      521.55      521.66     15.41 o 
  11  12   5      153.57      187.96     12.05 o 
  12  12   5       25.06       13.48      5.99 o 
   0  13   5      409.17      446.52      7.41 o 
   1  13   5      748.17      772.21      8.53 o 
   2  13   5       92.21       86.59      3.03 o 
   3  13   5      213.55      222.26      4.58 o 
   4  13   5       57.24       47.18      3.14 o 
   5  13   5       95.91       95.07      5.17 o 
   6  13   5      346.55      322.45      8.01 o 
   7  13   5      228.20      237.17      9.17 o 
   8  13   5        8.44        8.50      3.05 o 
   9  13   5      301.27      297.13     11.21 o 
  10  13   5      109.95      122.21      8.18 o 
  11  13   5      317.88      337.03     15.52 o 
  12  13   5      158.91      161.73     12.03 o 
   1  14   5      425.53      424.48      5.37 o 
   2  14   5     1516.32     1489.49     15.57 o 
   3  14   5       69.19       68.71      2.83 o 
   4  14   5      214.01      232.80      4.69 o 
   5  14   5      426.96      399.99      8.06 o 
   6  14   5        0.97        1.15      1.86 o 
   7  14   5       60.56       59.66      6.20 o 
   8  14   5      205.44      207.39      8.15 o 
   9  14   5       34.00       27.13      4.80 o 
  10  14   5      218.16      223.08     10.53 o 
  11  14   5      121.45      137.10     13.18 o 
  12  14   5       54.92       63.22      8.96 o 
   0  15   5      924.22      909.10     13.33 o 
   1  15   5      487.78      462.59      6.01 o 
   2  15   5     1578.65     1537.12     14.93 o 
   3  15   5     3627.34     3440.62     33.24 o 
   4  15   5        4.82        0.52      1.17 o 
   5  15   5      262.17      262.00      6.24 o 
   6  15   5      612.00      566.03     14.28 o 
   7  15   5     1060.24     1060.46     19.10 o 
   8  15   5      153.22      149.68      8.04 o 
   9  15   5      298.63      311.49     11.64 o 
  10  15   5      285.61      287.25     17.85 o 
  11  15   5       30.24       31.12      6.97 o 
  12  15   5        6.86       -1.10      5.14 o 
   1  16   5       88.72       87.51      2.68 o 
   2  16   5      617.93      622.12      8.57 o 
   3  16   5      744.37      689.09     10.11 o 
   4  16   5      320.20      327.94      6.32 o 
   5  16   5      283.76      292.70      6.82 o 
   6  16   5       91.21       83.12      6.16 o 
   7  16   5       36.78       35.45      4.23 o 
   8  16   5      375.80      370.70     15.52 o 
   9  16   5        6.93       11.58      3.95 o 
  10  16   5       31.83       22.68      4.84 o 
  11  16   5       66.14       75.62      9.20 o 
  12  16   5      102.26      115.11     18.20 o 
   0  17   5     1707.85     1615.39     20.69 o 
   1  17   5     3058.20     3007.88     24.23 o 
   2  17   5        6.36        7.97      1.82 o 
   3  17   5     1617.31     1516.43     17.72 o 
   4  17   5       59.45       58.13      2.98 o 
   5  17   5      577.75      576.95     11.10 o 
   6  17   5      148.78      131.16      5.28 o 
   7  17   5      252.47      254.77      8.95 o 
   8  17   5       92.99      100.56      7.05 o 
   9  17   5       59.82       58.39      7.54 o 
  10  17   5        8.21        5.77      4.84 o 
  11  17   5       24.12       17.86      7.81 o 
   1  18   5      483.60      483.67      6.45 o 
   2  18   5      365.03      341.18      6.31 o 
   3  18   5       89.26      100.31      4.24 o 
   4  18   5      137.31      120.77      4.14 o 
   5  18   5      152.36      155.81      5.69 o 
   6  18   5      491.24      509.93     12.18 o 
   7  18   5      314.58      313.11     10.83 o 
   8  18   5       16.84       11.27      5.04 o 
   9  18   5      180.82      183.00     11.02 o 
  10  18   5       98.67      109.73      9.63 o 
  11  18   5      134.88      137.39     19.38 o 
   0  19   5      844.49      814.31     13.26 o 
   1  19   5       86.14       89.69      2.97 o 
   2  19   5      324.82      298.89      6.00 o 
   3  19   5      227.66      222.54      5.65 o 
   4  19   5      126.36      124.09      4.24 o 
   5  19   5      531.55      488.41     10.20 o 
   6  19   5      474.91      479.81     10.47 o 
   7  19   5        4.06        7.03      3.33 o 
   8  19   5      134.25      141.33     15.13 o 
   9  19   5      158.60      176.09     12.00 o 
  10  19   5       68.61       78.87     15.49 o 
  11  19   5      122.54       73.34     15.69 o 
   1  20   5      397.56      407.94      6.28 o 
   2  20   5       88.66       84.13      3.46 o 
   3  20   5      175.96      174.05      5.14 o 
   4  20   5      195.66      197.31      5.38 o 
   5  20   5      793.89      777.55     13.63 o 
   6  20   5       36.44       37.90      4.08 o 
   7  20   5      100.71       94.43      5.69 o 
   8  20   5      297.75      268.92     16.70 o 
   9  20   5       95.52       94.59      8.94 o 
  10  20   5       99.30      108.91     17.97 o 
  11  20   5      149.82      186.23     22.71 o 
   0  21   5       61.95       42.71      3.30 o 
   1  21   5      379.62      373.03      6.96 o 
   2  21   5      132.43      112.82      4.01 o 
   3  21   5      734.66      740.91     13.32 o 
   4  21   5       62.89       71.31      3.62 o 
   5  21   5       85.81       84.54      4.76 o 
   6  21   5       15.03       13.58      3.05 o 
   7  21   5       66.96       70.77      5.23 o 
   8  21   5      188.52      200.71     11.41 o 
   9  21   5      305.63      306.73     17.42 o 
  10  21   5      165.22      186.70     21.62 o 
   1  22   5       57.83       57.48      3.12 o 
   2  22   5      419.53      399.40      7.61 o 
   3  22   5      325.49      299.35      7.01 o 
   4  22   5       35.48       35.54      2.91 o 
   5  22   5      168.89      174.93      6.56 o 
   6  22   5      354.84      355.00     10.03 o 
   7  22   5      407.23      406.36     13.36 o 
   8  22   5       89.28       86.49      8.50 o 
   9  22   5      292.36      334.75     18.33 o 
  10  22   5       71.90       79.44     16.95 o 
   0  23   5      423.05      426.20     13.74 o 
   1  23   5      319.21      328.16      6.78 o 
   2  23   5      129.82      107.73      4.12 o 
   3  23   5      120.20      114.64      5.47 o 
   4  23   5      327.46      328.91      8.07 o 
   5  23   5       45.13       50.50      6.64 o 
   6  23   5      214.85      225.92      8.23 o 
   7  23   5      313.80      326.38     12.69 o 
   8  23   5        5.29       10.39      7.12 o 
   9  23   5      165.93      193.54     14.85 o 
  10  23   5       50.54       38.26     14.01 o 
   1  24   5      693.42      673.33     10.82 o 
   2  24   5       66.93       66.89      3.52 o 
   3  24   5       42.04       47.70      3.13 o 
   4  24   5        8.27        5.72      2.03 o 
   5  24   5      528.77      541.01     12.60 o 
   6  24   5       11.61       13.81      3.28 o 
   7  24   5       94.03       95.25      7.88 o 
   8  24   5        2.95        0.11      4.08 o 
   9  24   5      131.10      112.59     12.31 o 
   0  25   5      998.16     1012.29     18.24 o 
   1  25   5       88.91       96.47      4.25 o 
   2  25   5      234.62      231.75      6.29 o 
   3  25   5       46.82       48.96      3.28 o 
   4  25   5      737.78      759.92     12.91 o 
   5  25   5      101.89       90.98      5.76 o 
   6  25   5      450.55      433.64     11.74 o 
   7  25   5       59.56       63.08     10.23 o 
   8  25   5      203.56      206.59     11.02 o 
   9  25   5      143.03      149.11     10.14 o 
   1  26   5      307.14      317.34      7.39 o 
   2  26   5       52.96       54.23      3.44 o 
   3  26   5       13.27        9.42      2.28 o 
   4  26   5      345.72      349.67     10.17 o 
   5  26   5       64.13       61.44      5.14 o 
   6  26   5       90.85       98.44      6.92 o 
   7  26   5       76.66       77.36      6.65 o 
   8  26   5      132.48      113.15      9.78 o 
   0  27   5        2.07       -2.84      2.84 o 
   1  27   5        6.03        6.29      2.11 o 
   2  27   5      357.97      363.04      8.14 o 
   3  27   5       66.91       70.55      4.21 o 
   4  27   5      213.62      224.33     14.41 o 
   5  27   5       10.32        6.08      3.15 o 
   6  27   5      386.07      376.47     12.45 o 
   7  27   5       99.87       89.88      7.27 o 
   8  27   5      146.28      154.33     10.15 o 
   1  28   5      408.46      408.57      8.65 o 
   2  28   5      560.63      570.51     14.38 o 
   3  28   5       87.06       89.73      4.54 o 
   4  28   5      304.64      327.13     10.18 o 
   5  28   5       98.15       99.22      7.13 o 
   6  28   5       27.03       26.25      4.85 o 
   7  28   5       39.98       32.02      5.32 o 
   8  28   5      277.36      303.62     26.08 o 
   0  29   5      387.60      391.94     14.15 o 
   1  29   5      235.93      250.91      8.06 o 
   2  29   5      435.70      448.61      9.95 o 
   3  29   5      163.76      154.85      5.75 o 
   4  29   5      261.07      268.49     10.36 o 
   5  29   5       43.13       46.52      6.89 o 
   6  29   5       70.77       61.91      6.33 o 
   7  29   5       80.89       83.62      7.28 o 
   1  30   5      145.76      140.24      6.48 o 
   2  30   5      622.43      677.54     11.96 o 
   3  30   5      255.92      265.21      7.35 o 
   4  30   5      155.08      163.16      8.52 o 
   5  30   5      112.27      110.83      7.58 o 
   6  30   5       26.68       32.64      5.47 o 
   0  31   5      334.76      365.24     14.22 o 
   1  31   5       45.48       42.11      4.26 o 
   2  31   5        4.72        3.28      2.37 o 
   3  31   5       20.60       17.32      4.29 o 
   4  31   5       24.96       25.80      4.78 o 
   5  31   5      391.21      389.19     26.79 o 
   6  31   5       71.44       74.40      9.05 o 
   1  32   5      104.83      109.77      6.84 o 
   2  32   5      242.57      238.53      8.96 o 
   3  32   5        7.14        3.02      2.63 o 
   4  32   5       79.83       77.37      6.16 o 
   5  32   5       58.02       51.62      6.02 o 
   0  33   5      332.98      367.27     17.30 o 
   1  33   5      103.63      114.52      6.85 o 
   2  33   5      115.11      124.09      7.05 o 
   3  33   5      407.66      418.45     15.97 o 
   4  33   5      130.99      136.24      7.39 o 
   1  34   5       64.91       69.11      5.84 o 
   2  34   5       10.16        8.20      3.54 o 
   0   0   6     2471.91     2680.09     74.91 o 
   2   0   6      539.64      581.70      9.85 o 
   4   0   6      316.76      347.56      9.38 o 
   6   0   6     2141.74     1972.69     33.27 o 
   8   0   6      200.54      187.84     12.09 o 
  10   0   6      475.02      518.93     21.97 o 
  12   0   6      256.73      267.04     37.15 o 
   1   1   6      558.47      574.56      5.63 o 
   2   1   6     1351.29     1523.63     13.64 o 
   3   1   6      940.29      973.84     14.02 o 
   4   1   6       73.72       88.73      4.05 o 
   5   1   6       45.12       36.98      2.66 o 
   6   1   6       75.43       82.05      7.17 o 
   7   1   6       12.72       10.98      3.00 o 
   8   1   6     1298.86     1226.44     25.24 o 
   9   1   6        3.29        1.74      3.13 o 
  10   1   6       11.16        7.68      3.48 o 
  11   1   6       44.12       39.62      5.84 o 
  12   1   6       83.25       79.68      7.85 o 
  13   1   6       88.38       89.57     12.48 o 
   0   2   6     4193.37     4245.63     45.07 o 
   1   2   6      209.03      191.81      2.84 o 
   2   2   6      924.93      966.39      9.41 o 
   3   2   6     5984.73     6188.54     63.00 o 
   4   2   6     1295.40     1284.86     19.78 o 
   5   2   6       55.83       72.99      6.30 o 
   6   2   6     2848.48     2695.64     34.07 o 
   7   2   6      433.12      374.35      9.54 o 
   8   2   6       55.34       45.12      4.29 o 
   9   2   6      226.38      231.63      8.46 o 
  10   2   6       82.14       81.86      7.07 o 
  11   2   6      101.25      103.83      8.15 o 
  12   2   6      121.71      123.65      9.16 o 
  13   2   6       65.48       64.51     11.31 o 
   1   3   6     1456.69     1464.81     13.95 o 
   2   3   6      420.48      489.25      5.74 o 
   3   3   6      176.98      171.75      7.00 o 
   4   3   6      360.58      314.88      8.10 o 
   5   3   6     3581.02     3465.65     45.31 o 
   6   3   6      189.51      194.87      8.54 o 
   7   3   6      293.99      288.00      8.42 o 
   8   3   6      338.87      310.01      9.29 o 
   9   3   6      677.41      688.93     15.83 o 
  10   3   6        2.72        3.79      2.62 o 
  11   3   6      586.89      639.15     18.14 o 
  12   3   6       81.41       88.32      8.10 o 
  13   3   6       44.93       42.52      8.72 o 
   0   4   6     2319.34     2547.51     26.22 o 
   1   4   6       67.29       61.86      1.70 o 
   2   4   6     1504.24     1510.33     13.49 o 
   3   4   6     2337.04     2397.92     24.10 o 
   4   4   6     1119.96     1121.81     18.24 o 
   5   4   6       12.91       12.37      3.54 o 
   6   4   6      544.40      568.11     12.85 o 
   7   4   6      312.81      292.04      9.37 o 
   8   4   6      215.04      251.62     13.24 o 
   9   4   6      149.56      145.40      7.15 o 
  10   4   6       26.80       22.73      3.76 o 
  11   4   6      411.93      407.90     14.41 o 
  12   4   6       42.21       36.41      5.85 o 
  13   4   6       17.07        3.16      5.08 o 
   1   5   6      900.78      943.56      9.42 o 
   2   5   6      606.98      625.84      6.65 o 
   3   5   6      196.48      194.59      4.14 o 
   4   5   6      456.95      453.18     10.23 o 
   5   5   6     2835.83     2673.17     36.58 o 
   6   5   6      518.66      511.29     12.16 o 
   7   5   6        6.66        4.70      2.76 o 
   8   5   6      238.35      243.40      9.17 o 
   9   5   6      490.23      517.14     12.89 o 
  10   5   6       88.08       88.28      5.78 o 
  11   5   6        3.18        6.43      3.64 o 
  12   5   6       46.52       56.57      6.94 o 
  13   5   6       10.49       15.78      5.83 o 
   0   6   6     3269.70     3492.80     37.31 o 
   1   6   6     5174.45     5574.82     42.64 o 
   2   6   6       40.92       38.17      1.43 o 
   3   6   6      882.02      790.80      9.42 o 
   4   6   6       89.66       90.00      3.81 o 
   5   6   6      953.33      900.69     18.46 o 
   6   6   6      524.84      489.12     11.92 o 
   7   6   6      701.86      673.31     17.04 o 
   8   6   6      223.69      231.31      8.97 o 
   9   6   6      132.75      137.97      7.00 o 
  10   6   6       10.55       18.18      4.75 o 
  11   6   6       94.13       93.13      6.89 o 
  12   6   6      183.23      172.40     10.44 o 
  13   6   6       73.33       85.69     10.17 o 
   1   7   6      243.49      305.93      4.32 o 
   2   7   6     1482.49     1397.82     11.86 o 
   3   7   6      445.93      483.32      6.81 o 
   4   7   6      947.14      984.51     12.81 o 
   5   7   6       48.13       52.35      5.74 o 
   6   7   6        2.04        5.59      2.95 o 
   7   7   6       50.33       49.89      6.06 o 
   8   7   6     1163.28     1122.98     22.01 o 
   9   7   6      126.82      134.14      7.00 o 
  10   7   6      292.95      303.07     10.42 o 
  11   7   6       20.22       21.55      4.47 o 
  12   7   6       33.39       35.55      5.48 o 
  13   7   6       17.22       27.50      6.98 o 
   0   8   6     1896.54     2004.29     23.21 o 
   1   8   6     1074.37     1124.19     10.26 o 
   2   8   6       58.72       54.77      2.90 o 
   3   8   6     1518.96     1543.89     16.19 o 
   4   8   6     1736.25     1717.20     19.69 o 
   5   8   6      561.87      558.17     16.10 o 
   6   8   6      500.92      508.30     12.41 o 
   7   8   6      112.15      123.67      6.63 o 
   8   8   6       12.76       11.55      3.25 o 
   9   8   6      607.20      607.27     14.32 o 
  10   8   6      268.26      279.40     17.14 o 
  11   8   6       29.11       29.45      4.87 o 
  12   8   6        6.95        4.05      4.30 o 
   1   9   6      863.13      918.74      8.85 o 
   2   9   6     1743.34     1774.40     16.06 o 
   3   9   6      521.51      565.64      7.83 o 
   4   9   6      183.87      156.70      4.63 o 
   5   9   6      447.30      441.95     11.13 o 
   6   9   6      150.79      123.12      6.53 o 
   7   9   6      306.31      301.33     10.03 o 
   8   9   6       73.90       69.05      5.15 o 
   9   9   6       25.93       23.28      3.94 o 
  10   9   6       95.79       99.42      7.59 o 
  11   9   6       25.72       21.18      4.98 o 
  12   9   6       78.42       81.34     12.20 o 
   0  10   6      427.49      387.17      7.09 o 
   1  10   6      194.21      200.12      3.40 o 
   2  10   6       90.92       73.26      2.13 o 
   3  10   6      372.37      369.94      6.65 o 
   4  10   6      933.69      900.34     12.48 o 
   5  10   6      287.99      313.12      7.90 o 
   6  10   6     1212.11     1169.08     21.18 o 
   7  10   6       34.51       28.18      5.88 o 
   8  10   6      461.79      432.32     11.94 o 
   9  10   6      121.54      112.48      7.45 o 
  10  10   6        2.85        0.65      3.32 o 
  11  10   6      205.14      216.20     12.26 o 
  12  10   6      259.24      268.01     17.23 o 
   1  11   6     1470.09     1466.25     13.62 o 
   2  11   6     2037.22     1919.12     16.61 o 
   3  11   6       69.57       56.25      4.00 o 
   4  11   6      536.13      513.78      7.42 o 
   5  11   6      830.00      750.94     13.34 o 
   6  11   6       40.57       42.47      4.76 o 
   7  11   6      470.71      473.40     17.38 o 
   8  11   6       81.17       91.07      5.86 o 
   9  11   6       87.25       90.41      7.01 o 
  10  11   6      166.33      191.28     12.69 o 
  11  11   6      380.92      431.94     23.60 o 
  12  11   6       42.02       37.81      7.20 o 
   0  12   6      208.52      201.28      5.16 o 
   1  12   6      197.39      200.87      3.88 o 
   2  12   6      177.22      155.17      3.07 o 
   3  12   6     2942.60     2957.34     28.41 o 
   4  12   6      110.18      108.10      3.84 o 
   5  12   6      623.98      545.20      9.67 o 
   6  12   6      113.22      113.08      5.75 o 
   7  12   6      173.01      164.58      7.01 o 
   8  12   6       74.04       74.64      5.54 o 
   9  12   6      226.41      211.40      9.80 o 
  10  12   6       36.34       24.58      5.65 o 
  11  12   6       48.54       36.08      5.82 o 
  12  12   6       62.73       48.22      7.33 o 
   1  13   6      288.58      266.71      4.55 o 
   2  13   6      291.27      308.27      5.02 o 
   3  13   6       68.12       57.32      2.72 o 
   4  13   6      152.93      130.59      5.73 o 
   5  13   6      265.89      246.72      6.01 o 
   6  13   6       44.19       39.51      3.99 o 
   7  13   6       67.59       54.70      6.64 o 
   8  13   6      256.48      243.76      8.88 o 
   9  13   6      120.95      139.09      9.12 o 
  10  13   6      277.16      296.76     12.02 o 
  11  13   6       51.53       45.54      6.29 o 
  12  13   6        8.46        8.11      5.54 o 
   0  14   6     2826.69     2849.11     42.09 o 
   1  14   6     1890.47     1866.27     16.96 o 
   2  14   6      133.57      127.31      3.52 o 
   3  14   6      846.26      802.99     10.87 o 
   4  14   6       91.52       71.04      3.19 o 
   5  14   6       36.57       25.51      3.62 o 
   6  14   6      109.10      116.70      5.93 o 
   7  14   6      109.57       98.21      6.04 o 
   8  14   6      193.45      184.00     11.31 o 
   9  14   6       74.90       81.87      6.95 o 
  10  14   6       48.82       53.26      6.44 o 
  11  14   6      293.84      329.36     13.22 o 
  12  14   6       10.09       12.22      5.98 o 
   1  15   6     3319.89     3229.05     27.36 o 
   2  15   6      443.90      448.00      7.10 o 
   3  15   6      411.63      370.15      6.49 o 
   4  15   6      133.36      108.36      3.52 o 
   5  15   6     1852.14     1706.76     33.91 o 
   6  15   6       89.53       91.63      5.37 o 
   7  15   6       45.82       41.39      4.46 o 
   8  15   6      313.15      329.38     11.62 o 
   9  15   6       46.70       35.34      5.32 o 
  10  15   6       65.92       60.77      6.72 o 
  11  15   6      221.42      225.63     11.49 o 
   0  16   6     6566.20     6583.36     78.06 o 
   1  16   6      797.40      791.63      8.89 o 
   2  16   6      217.73      220.12      4.91 o 
   3  16   6       85.70       74.78      3.38 o 
   4  16   6      911.93      843.28     10.91 o 
   5  16   6       46.76       40.70      3.10 o 
   6  16   6     1173.14     1160.33     17.46 o 
   7  16   6      103.00      116.94      6.51 o 
   8  16   6       33.02       28.74      6.75 o 
   9  16   6       33.99       27.98      9.84 o 
  10  16   6      170.83      171.32      9.81 o 
  11  16   6        5.26       10.47      5.54 o 
   1  17   6      836.17      833.02      9.29 o 
   2  17   6      194.73      204.72      4.83 o 
   3  17   6      534.16      519.20     10.43 o 
   4  17   6      127.41      120.08      5.24 o 
   5  17   6      360.00      356.62      7.82 o 
   6  17   6      452.21      467.64     13.41 o 
   7  17   6      165.17      169.88      8.45 o 
   8  17   6      453.77      449.41     13.96 o 
   9  17   6       48.91       41.82      5.79 o 
  10  17   6       11.17        6.33      4.38 o 
  11  17   6      575.12      634.94     27.72 o 
   0  18   6      963.58      963.68     14.81 o 
   1  18   6      339.83      322.83      6.12 o 
   2  18   6      629.82      585.83      8.87 o 
   3  18   6      400.47      393.37      7.69 o 
   4  18   6      410.32      364.25      7.27 o 
   5  18   6       56.80       57.25      3.96 o 
   6  18   6       82.51       81.94      4.70 o 
   7  18   6       41.76       42.11      5.79 o 
   8  18   6      146.91      158.05      8.73 o 
   9  18   6      150.73      172.98     11.15 o 
  10  18   6       10.29        2.87      4.59 o 
  11  18   6       18.39       17.66      8.21 o 
   1  19   6      329.19      338.29      6.79 o 
   2  19   6     2846.98     2772.46     26.70 o 
   3  19   6      149.72      139.94      4.70 o 
   4  19   6      146.96      147.24      5.58 o 
   5  19   6      118.40      112.46      7.94 o 
   6  19   6      196.45      197.62      7.25 o 
   7  19   6      123.82      129.89      9.20 o 
   8  19   6      310.28      309.20     13.56 o 
   9  19   6       17.62       21.60      5.69 o 
  10  19   6        8.07        8.81      5.12 o 
  11  19   6       88.45      112.13     18.80 o 
   0  20   6      722.04      693.73     12.60 o 
   1  20   6      360.04      338.75      5.78 o 
   2  20   6       21.69       21.78      2.24 o 
   3  20   6      755.71      712.59     11.30 o 
   4  20   6      353.67      360.26      7.78 o 
   5  20   6      193.22      180.48      6.47 o 
   6  20   6        5.16        7.38      2.67 o 
   7  20   6      469.91      476.76     13.26 o 
   8  20   6      183.47      186.71     11.30 o 
   9  20   6      234.69      233.65     12.84 o 
  10  20   6       76.83       86.54      9.30 o 
   1  21   6      912.47      898.53     11.97 o 
   2  21   6      233.87      220.82      5.47 o 
   3  21   6       17.82       17.23      2.43 o 
   4  21   6      394.82      400.90      8.24 o 
   5  21   6      146.57      135.28      5.89 o 
   6  21   6        5.21        6.84      2.80 o 
   7  21   6      588.11      599.16     15.20 o 
   8  21   6      862.91      875.38     24.21 o 
   9  21   6      222.53      236.19     13.30 o 
  10  21   6      261.51      315.20     25.45 o 
   0  22   6      971.86      924.87     16.57 o 
   1  22   6      245.13      244.30      7.96 o 
   2  22   6       90.35       86.68      3.78 o 
   3  22   6       82.03       88.95      4.21 o 
   4  22   6       69.62       71.64      3.82 o 
   5  22   6       81.72       79.25      5.25 o 
   6  22   6      233.71      219.42      8.12 o 
   7  22   6      138.57      132.81      7.76 o 
   8  22   6       28.49       26.84      4.87 o 
   9  22   6       26.29       26.23      6.43 o 
  10  22   6       37.82       48.55     15.56 o 
   1  23   6      160.51      173.65      5.39 o 
   2  23   6      197.25      213.84      5.92 o 
   3  23   6      103.46      103.46      4.20 o 
   4  23   6      444.11      468.43      9.12 o 
   5  23   6       65.90       63.79      5.01 o 
   6  23   6      301.06      305.21     10.20 o 
   7  23   6        5.83        2.04      3.05 o 
   8  23   6      140.34      152.24      8.60 o 
   9  23   6      223.59      213.99     15.70 o 
   0  24   6      185.82      197.70      7.04 o 
   1  24   6       35.95       35.31      2.95 o 
   2  24   6      511.29      501.14      8.93 o 
   3  24   6      552.13      564.86      9.59 o 
   4  24   6      124.31      106.87      4.90 o 
   5  24   6      218.68      216.72      8.15 o 
   6  24   6      149.40      151.03      7.38 o 
   7  24   6       96.74      102.98      6.51 o 
   8  24   6       70.73       77.92      7.41 o 
   9  24   6      341.21      393.35     20.66 o 
   1  25   6      193.66      199.01      5.89 o 
   2  25   6      581.43      578.59     12.59 o 
   3  25   6       14.61       14.44      2.43 o 
   4  25   6      888.13      872.54     16.87 o 
   5  25   6       95.99       98.01      6.05 o 
   6  25   6      320.02      313.98     10.07 o 
   7  25   6      154.59      161.23      7.85 o 
   8  25   6      209.41      209.63     13.91 o 
   9  25   6       15.15        2.41      6.67 o 
   0  26   6      508.21      534.67     16.12 o 
   1  26   6       73.15       68.17      3.89 o 
   2  26   6       29.86       27.62      3.35 o 
   3  26   6      325.13      344.13      7.98 o 
   4  26   6       99.67      100.36      6.13 o 
   5  26   6       94.09       85.60      5.94 o 
   6  26   6      174.71      174.81      7.96 o 
   7  26   6       32.73       36.75      5.36 o 
   8  26   6       81.65       78.59      7.99 o 
   1  27   6       41.65       38.81      3.30 o 
   2  27   6       33.09       31.30      3.17 o 
   3  27   6      159.77      154.49      7.23 o 
   4  27   6      274.29      255.47      9.07 o 
   5  27   6       47.83       44.34      5.11 o 
   6  27   6       54.57       49.70      5.24 o 
   7  27   6       86.84       86.93      7.16 o 
   8  27   6       54.13       43.77      6.97 o 
   0  28   6      525.77      523.72     16.55 o 
   1  28   6      120.54      122.54      5.08 o 
   2  28   6      105.67      101.57      4.85 o 
   3  28   6       65.70       64.39      4.17 o 
   4  28   6      436.12      443.16     12.08 o 
   5  28   6       83.65       78.80      6.08 o 
   6  28   6      206.08      190.84      9.50 o 
   7  28   6       25.88       16.18      4.75 o 
   1  29   6      422.59      425.95     13.35 o 
   2  29   6      330.56      334.64      8.18 o 
   3  29   6        7.59        5.56      2.49 o 
   4  29   6        5.03        2.82      3.03 o 
   5  29   6       91.69       88.45      6.96 o 
   6  29   6       86.60       77.88      6.92 o 
   7  29   6      128.05      130.65     19.06 o 
   0  30   6      430.81      441.48     15.71 o 
   1  30   6        7.16        4.56      2.76 o 
   2  30   6      102.42       96.06      4.91 o 
   3  30   6       73.96       69.14      4.36 o 
   4  30   6       17.28       14.65      3.53 o 
   5  30   6       75.12       72.64      6.65 o 
   6  30   6      118.44      109.12      8.03 o 
   1  31   6       29.52       32.21      4.97 o 
   2  31   6      155.82      153.89      8.23 o 
   3  31   6      110.58      103.76      5.19 o 
   4  31   6       27.48       33.12      5.17 o 
   5  31   6       35.79       27.13      5.04 o 
   0  32   6      479.58      492.70     17.18 o 
   1  32   6      120.93      139.04      6.77 o 
   2  32   6       12.51       12.40      3.31 o 
   3  32   6       22.32       29.95      7.60 o 
   4  32   6      316.55      340.51     16.04 o 
   1  33   6      255.14      263.61      9.37 o 
   2  33   6      488.07      506.18     13.35 o 
   3  33   6        8.06        5.77      4.34 o 
   0  34   6      484.55      521.68     24.06 o 
   1  34   6       55.25       54.60      9.40 o 
   2   0   7     5804.86     5827.60     55.06 o 
   4   0   7      739.25      673.64     14.88 o 
   6   0   7     1141.17     1166.99     27.64 o 
   8   0   7     1958.67     1906.51     46.01 o 
  10   0   7      544.68      559.86     23.67 o 
  12   0   7      147.92      140.63     13.98 o 
   0   1   7     1938.04     1974.72     20.74 o 
   1   1   7      859.74      859.59      7.60 o 
   2   1   7      450.02      481.00      5.35 o 
   3   1   7     1378.28     1352.79     14.24 o 
   4   1   7     1846.44     1826.55     21.08 o 
   5   1   7     1666.03     1663.93     22.83 o 
   6   1   7      854.82      837.22     19.21 o 
   7   1   7      391.84      403.44     10.14 o 
   8   1   7       63.07       64.25      5.90 o 
   9   1   7      192.78      196.44      9.52 o 
  10   1   7       33.42       24.35      5.04 o 
  11   1   7       33.50       31.16      5.69 o 
  12   1   7       32.59       32.78      5.97 o 
  13   1   7      207.92      201.30     23.29 o 
   1   2   7     1782.71     1991.24     15.61 o 
   2   2   7      295.95      288.21      3.85 o 
   3   2   7       26.64       20.45      1.92 o 
   4   2   7      733.03      729.31     12.53 o 
   5   2   7     2519.43     2523.97     31.64 o 
   6   2   7      844.71      799.92     14.51 o 
   7   2   7       15.76       16.53      2.94 o 
   8   2   7       71.35       66.82      5.29 o 
   9   2   7        4.00        4.21      4.89 o 
  10   2   7      182.06      181.36      9.92 o 
  11   2   7      187.68      210.02     11.07 o 
  12   2   7      141.33      147.86     16.29 o 
   0   3   7     1723.80     1566.69     27.61 o 
   1   3   7      196.48      195.72      3.34 o 
   2   3   7      108.96      129.19      2.92 o 
   3   3   7      182.16      176.82      4.05 o 
   4   3   7      148.19      163.79     12.54 o 
   5   3   7      834.21      832.52     14.57 o 
   6   3   7      419.76      417.48      9.93 o 
   7   3   7      471.96      459.48     11.02 o 
   8   3   7       14.62       12.95      3.14 o 
   9   3   7      133.70      123.73      8.00 o 
  10   3   7        1.67        2.27      3.42 o 
  11   3   7      132.08      124.02      9.25 o 
  12   3   7       36.82       32.31      5.86 o 
   1   4   7     1274.67     1293.03     10.99 o 
   2   4   7      841.19      813.21      7.93 o 
   3   4   7      557.17      539.61      7.94 o 
   4   4   7      189.78      194.56      6.63 o 
   5   4   7      658.43      591.57     12.83 o 
   6   4   7      255.73      228.65      8.12 o 
   7   4   7       67.33       71.62      6.03 o 
   8   4   7      101.45      109.94      8.93 o 
   9   4   7       52.36       46.76      4.89 o 
  10   4   7       85.60       93.94      7.68 o 
  11   4   7      400.38      401.67     14.75 o 
  12   4   7        6.79        2.49      4.04 o 
   0   5   7     2337.23     2638.78     33.85 o 
   1   5   7      901.92      916.28     10.96 o 
   2   5   7      830.68      847.95      8.21 o 
   3   5   7      481.28      456.22      6.56 o 
   4   5   7      405.15      408.69      9.98 o 
   5   5   7     1268.76     1168.62     20.27 o 
   6   5   7      295.82      277.21      9.02 o 
   7   5   7      412.08      386.17     11.29 o 
   8   5   7      170.88      167.07      7.36 o 
   9   5   7       91.14       82.36      5.90 o 
  10   5   7       12.91       11.57      3.59 o 
  11   5   7      148.20      149.18      9.84 o 
  12   5   7       37.27       31.32      6.11 o 
   1   6   7      154.80      182.58      3.40 o 
   2   6   7      820.35      836.52      8.22 o 
   3   6   7      352.59      351.51      5.72 o 
   4   6   7     2408.27     2419.13     29.06 o 
   5   6   7      272.24      238.17      7.94 o 
   6   6   7      558.35      507.21     12.54 o 
   7   6   7      124.00      117.60      6.54 o 
   8   6   7      876.40      851.24     18.70 o 
   9   6   7       19.44       13.51      3.61 o 
  10   6   7       89.26       75.25      6.26 o 
  11   6   7      273.93      307.33     15.25 o 
  12   6   7      247.58      267.65     12.96 o 
   0   7   7      168.98      189.74      5.15 o 
   1   7   7       31.75       34.60      1.60 o 
   2   7   7      382.03      376.54      5.02 o 
   3   7   7       22.31       29.49      1.88 o 
   4   7   7      217.48      253.64      8.75 o 
   5   7   7      294.24      294.09     13.22 o 
   6   7   7      405.58      358.75     10.47 o 
   7   7   7      138.64      142.45      8.14 o 
   8   7   7      198.32      201.97      8.99 o 
   9   7   7      330.12      337.73     10.63 o 
  10   7   7      177.32      187.48      8.77 o 
  11   7   7       89.07       78.77      6.73 o 
  12   7   7      150.13      164.36     10.61 o 
   1   8   7     2290.16     2323.64     20.21 o 
   2   8   7      171.83      137.14      3.39 o 
   3   8   7       23.75       25.84      1.83 o 
   4   8   7        0.24       -0.36      2.60 o 
   5   8   7     1058.95      986.11     18.59 o 
   6   8   7      675.90      626.88     18.80 o 
   7   8   7      164.90      168.01      7.92 o 
   8   8   7      299.00      296.13     10.52 o 
   9   8   7       18.30       19.85      4.34 o 
  10   8   7      153.61      164.54      8.44 o 
  11   8   7      189.70      181.82      9.21 o 
  12   8   7      136.87      148.26     10.23 o 
   0   9   7     5873.44     6133.86     72.00 o 
   1   9   7      709.65      746.13      8.32 o 
   2   9   7      307.20      288.59      4.62 o 
   3   9   7      671.68      648.04      9.90 o 
   4   9   7     3567.59     3391.55     35.06 o 
   5   9   7       44.26       42.94      4.12 o 
   6   9   7     1372.50     1386.69     24.02 o 
   7   9   7      161.63      161.66      8.00 o 
   8   9   7      218.99      212.50     16.87 o 
   9   9   7       74.49       54.48      5.97 o 
  10   9   7      282.23      286.77     11.95 o 
  11   9   7      510.13      537.00     16.58 o 
  12   9   7       55.44       46.15      6.08 o 
   1  10   7      647.58      698.41      8.13 o 
   2  10   7       54.15       48.69      2.16 o 
   3  10   7      510.94      504.76      7.95 o 
   4  10   7       79.56       74.42      3.37 o 
   5  10   7      205.75      227.82      8.59 o 
   6  10   7      291.27      309.53     11.77 o 
   7  10   7      366.13      382.92     11.63 o 
   8  10   7      103.82      104.47      7.87 o 
   9  10   7      425.72      435.33     13.75 o 
  10  10   7      368.79      374.86     13.32 o 
  11  10   7      138.66      147.00      8.55 o 
  12  10   7       88.70       99.27      7.78 o 
   0  11   7      791.06      794.59     13.43 o 
   1  11   7      249.37      278.15      4.87 o 
   2  11   7       49.05       46.73      1.92 o 
   3  11   7     1419.07     1377.94     16.79 o 
   4  11   7       12.49       10.13      1.73 o 
   5  11   7      414.73      384.90      8.90 o 
   6  11   7      177.49      152.40      7.33 o 
   7  11   7      525.37      528.61     17.83 o 
   8  11   7      639.36      632.53     14.65 o 
   9  11   7       42.37       47.23      6.05 o 
  10  11   7       11.18        4.18      3.89 o 
  11  11   7      137.81      140.68      8.51 o 
  12  11   7      142.94      126.79     11.60 o 
   1  12   7      173.94      177.12      3.93 o 
   2  12   7       89.09       81.07      2.57 o 
   3  12   7      454.43      455.24      8.07 o 
   4  12   7      290.52      247.67      7.11 o 
   5  12   7       99.08       69.28      4.93 o 
   6  12   7       99.50      106.10      6.70 o 
   7  12   7       72.32       68.61      5.21 o 
   8  12   7      446.31      482.09     14.09 o 
   9  12   7      371.57      386.38     13.12 o 
  10  12   7       79.37       73.31      7.20 o 
  11  12   7       35.00       30.06      5.75 o 
  12  12   7       39.48       32.77      5.68 o 
   0  13   7     1876.76     1860.37     25.42 o 
   1  13   7      869.94      848.76     10.04 o 
   2  13   7      756.83      726.26      8.76 o 
   3  13   7     1081.42     1044.57     13.18 o 
   4  13   7       24.27       20.55      1.94 o 
   5  13   7      345.14      294.10     12.19 o 
   6  13   7       66.66       69.83      4.93 o 
   7  13   7      729.20      706.38     25.85 o 
   8  13   7      217.91      216.58      9.65 o 
   9  13   7      333.48      322.95     12.16 o 
  10  13   7       97.20      117.45      8.50 o 
  11  13   7        4.19        1.52      4.17 o 
  12  13   7       36.57       10.42     11.16 o 
   1  14   7     1609.94     1546.34     15.71 o 
   2  14   7      358.50      336.47      6.40 o 
   3  14   7      115.22      121.83      6.19 o 
   4  14   7      754.15      721.03     10.91 o 
   5  14   7      910.88      883.93     12.98 o 
   6  14   7       32.51       27.64      4.35 o 
   7  14   7       16.51       13.75      3.24 o 
   8  14   7      501.22      494.10     17.43 o 
   9  14   7      451.43      448.01     14.39 o 
  10  14   7      103.60      101.56      8.10 o 
  11  14   7      155.57      154.08     13.88 o 
   0  15   7      443.39      425.87     13.54 o 
   1  15   7      268.17      241.29      4.64 o 
   2  15   7      197.29      199.45      5.48 o 
   3  15   7     1158.02     1054.92     14.56 o 
   4  15   7       74.78       75.03      3.13 o 
   5  15   7       46.20       39.70      3.07 o 
   6  15   7        1.37        1.52      2.76 o 
   7  15   7       73.80       76.49      8.09 o 
   8  15   7        4.02        2.43      4.64 o 
   9  15   7      320.30      332.21     12.43 o 
  10  15   7       91.71       91.34      9.82 o 
  11  15   7      119.62      130.85      9.48 o 
   1  16   7       94.55       91.65      2.94 o 
   2  16   7      443.57      432.63      7.30 o 
   3  16   7      180.87      191.26      5.23 o 
   4  16   7       28.21       32.23      2.38 o 
   5  16   7      121.79      120.51      6.25 o 
   6  16   7       31.17       30.69      3.70 o 
   7  16   7        2.34        1.00      2.95 o 
   8  16   7      101.71       96.32      7.27 o 
   9  16   7       56.77       55.60      6.48 o 
  10  16   7      155.82      152.56      9.69 o 
  11  16   7       11.43       16.65      5.52 o 
   0  17   7      974.29      975.02     15.09 o 
   1  17   7     2434.90     2393.14     21.76 o 
   2  17   7       54.58       54.05      2.89 o 
   3  17   7      911.39      888.31     15.52 o 
   4  17   7      245.83      263.75      6.11 o 
   5  17   7      135.81      134.81      5.06 o 
   6  17   7      360.80      370.22      9.13 o 
   7  17   7      112.86      119.35      7.54 o 
   8  17   7      110.91      101.51      7.47 o 
   9  17   7      556.47      562.64     16.61 o 
  10  17   7      166.08      180.52     10.42 o 
  11  17   7       19.41       14.47      5.16 o 
   1  18   7      423.12      408.07      6.52 o 
   2  18   7      138.25      134.33      4.29 o 
   3  18   7      131.16      117.76      4.45 o 
   4  18   7       86.77       98.37      4.02 o 
   5  18   7     1001.12      997.41     14.74 o 
   6  18   7      128.08      130.66      6.23 o 
   7  18   7       92.64       97.25      8.76 o 
   8  18   7      469.26      476.34     21.71 o 
   9  18   7       88.40       89.98      7.70 o 
  10  18   7      114.52      112.08      8.68 o 
   0  19   7      473.61      449.04      9.54 o 
   1  19   7      572.59      558.30      7.94 o 
   2  19   7        3.89        6.24      1.74 o 
   3  19   7      699.01      678.79     16.11 o 
   4  19   7       57.45       48.62      3.15 o 
   5  19   7      226.45      209.76      8.03 o 
   6  19   7       83.56       77.69      8.04 o 
   7  19   7      153.42      152.61      7.91 o 
   8  19   7      300.92      320.18     14.24 o 
   9  19   7       42.16       50.14      7.57 o 
  10  19   7       37.55       41.96      7.63 o 
   1  20   7      162.82      153.30      4.69 o 
   2  20   7       78.37       69.70      3.42 o 
   3  20   7      198.17      182.08      5.54 o 
   4  20   7       47.10       43.47      3.15 o 
   5  20   7        2.81        2.42      2.14 o 
   6  20   7        1.27        2.04      2.59 o 
   7  20   7       40.11       36.27      4.99 o 
   8  20   7      333.00      348.07     15.05 o 
   9  20   7      177.45      177.67     11.60 o 
  10  20   7      403.73      418.98     17.57 o 
   0  21   7      511.01      525.30     11.79 o 
   1  21   7       41.11       35.88      2.86 o 
   2  21   7      339.57      340.35      7.93 o 
   3  21   7      317.93      331.32     11.84 o 
   4  21   7       74.01       76.71      3.92 o 
   5  21   7      117.38      111.63      6.71 o 
   6  21   7      255.54      245.05      8.56 o 
   7  21   7       12.27       19.89      4.27 o 
   8  21   7       87.94       74.48      8.45 o 
   9  21   7      168.73      158.86     11.34 o 
  10  21   7      117.59      104.23     11.63 o 
   1  22   7     1194.18     1215.33     15.91 o 
   2  22   7       23.69       18.43      2.33 o 
   3  22   7      478.32      488.91      9.79 o 
   4  22   7      171.15      176.34      5.58 o 
   5  22   7      390.88      365.09     10.31 o 
   6  22   7      243.34      244.94      8.63 o 
   7  22   7       95.49       82.70      6.66 o 
   8  22   7      217.60      214.79     10.70 o 
   9  22   7      141.56      155.77     11.46 o 
   0  23   7     1049.86     1039.77     18.45 o 
   1  23   7        9.46       11.36      2.26 o 
   2  23   7       11.06        9.22      2.52 o 
   3  23   7      231.35      223.76      5.97 o 
   4  23   7      466.01      452.48     11.56 o 
   5  23   7       67.19       63.04      5.20 o 
   6  23   7      413.31      402.30     11.27 o 
   7  23   7       99.58      101.65     10.80 o 
   8  23   7       90.24       94.60     12.34 o 
   9  23   7       28.05       17.88      6.04 o 
   1  24   7      147.94      154.95      5.36 o 
   2  24   7      123.57      128.31      5.00 o 
   3  24   7       54.10       48.49      3.37 o 
   4  24   7        5.38        5.89      2.94 o 
   5  24   7      220.85      228.47      9.18 o 
   6  24   7        7.32        6.56      3.29 o 
   7  24   7      386.62      417.29     13.47 o 
   8  24   7      282.12      305.50     11.79 o 
   9  24   7        1.82       -1.10      5.76 o 
   0  25   7      323.98      308.55     11.98 o 
   1  25   7       17.43       22.77      2.74 o 
   2  25   7       48.78       46.73      4.09 o 
   3  25   7       91.20       93.82      4.54 o 
   4  25   7        3.29        4.71      3.00 o 
   5  25   7        5.08        5.26      4.73 o 
   6  25   7      258.51      258.69      9.45 o 
   7  25   7      159.96      157.40      8.91 o 
   8  25   7       35.69       43.76      6.02 o 
   1  26   7      104.02       95.79      4.57 o 
   2  26   7      829.43      839.35     13.44 o 
   3  26   7       88.12       92.32      4.60 o 
   4  26   7      361.60      340.59     10.45 o 
   5  26   7      249.88      246.99     11.78 o 
   6  26   7       87.10       86.05      6.31 o 
   7  26   7       12.48       17.63      5.93 o 
   8  26   7       66.14       51.83      7.42 o 
   0  27   7      261.69      260.26     11.59 o 
   1  27   7      301.28      307.44      7.63 o 
   2  27   7        3.98        5.09      2.24 o 
   3  27   7      114.40      116.91      7.38 o 
   4  27   7      333.10      338.61     10.57 o 
   5  27   7       23.56       25.77      4.27 o 
   6  27   7      133.20      141.90      7.70 o 
   7  27   7      183.00      185.77      9.82 o 
   1  28   7       62.68       61.26      4.77 o 
   2  28   7       21.44       13.86      2.79 o 
   3  28   7        2.29        1.26      2.22 o 
   4  28   7      405.52      397.71     11.65 o 
   5  28   7      149.85      145.55      7.64 o 
   6  28   7       17.90       17.03      4.19 o 
   7  28   7       14.99       18.76      7.61 o 
   0  29   7       54.18       50.37      6.60 o 
   1  29   7      115.79      122.20      6.19 o 
   2  29   7        3.55        3.27      2.36 o 
   3  29   7       59.59       70.42      6.33 o 
   4  29   7       52.34       56.32      5.48 o 
   5  29   7       79.42       72.32      6.03 o 
   6  29   7       41.02       30.27      6.32 o 
   1  30   7       43.95       49.00      5.05 o 
   2  30   7      222.05      234.76      7.51 o 
   3  30   7      146.28      143.50      6.12 o 
   4  30   7       66.09       73.72      6.03 o 
   5  30   7       15.67       14.24      3.70 o 
   0  31   7        9.79       11.30      4.78 o 
   1  31   7       75.78       88.14      5.71 o 
   2  31   7      402.60      412.17     12.29 o 
   3  31   7      486.65      501.85     10.53 o 
   4  31   7       74.06       73.47      5.53 o 
   1  32   7       68.49       69.26      5.45 o 
   2  32   7      241.98      263.05      8.97 o 
   3  32   7      123.04      118.06      6.41 o 
   0  33   7      397.07      442.05     22.39 o 
   1  33   7       34.42       39.48      5.17 o 
   0   0   8     5926.78     6462.51     84.95 o 
   2   0   8      889.72      967.13     12.24 o 
   4   0   8     4277.80     4320.64     81.13 o 
   6   0   8     4803.90     4538.99     85.25 o 
   8   0   8       16.35       11.81      5.20 o 
  10   0   8     1127.56     1143.49     36.50 o 
  12   0   8      180.32      219.23     49.51 o 
   1   1   8      619.13      601.93      5.83 o 
   2   1   8       86.47       78.34      2.66 o 
   3   1   8      783.66      818.23      8.05 o 
   4   1   8     1281.81     1201.28     18.10 o 
   5   1   8      228.54      235.09      7.08 o 
   6   1   8      190.37      193.81      8.23 o 
   7   1   8      276.32      279.69     10.46 o 
   8   1   8      474.92      468.02     17.41 o 
   9   1   8       95.22       95.47      7.57 o 
  10   1   8       43.49       40.18      5.80 o 
  11   1   8      207.30      209.66     11.43 o 
  12   1   8       78.01       72.81      8.17 o 
   0   2   8      553.45      572.27      9.08 o 
   1   2   8       83.73       92.63      2.10 o 
   2   2   8      140.52      154.95      3.03 o 
   3   2   8      218.55      217.91      4.14 o 
   4   2   8     1847.44     1783.37     24.13 o 
   5   2   8      752.10      686.75     13.03 o 
   6   2   8      314.29      291.02      8.37 o 
   7   2   8      374.84      385.14     12.16 o 
   8   2   8      169.69      168.96      8.87 o 
   9   2   8       54.37       59.27      6.42 o 
  10   2   8      175.76      170.44     11.69 o 
  11   2   8       55.70       66.77      7.55 o 
  12   2   8       67.46       78.64      8.38 o 
   1   3   8     1278.43     1313.58     10.77 o 
   2   3   8      243.61      254.92      3.77 o 
   3   3   8       35.70       37.80      2.26 o 
   4   3   8     1290.36     1264.25     18.84 o 
   5   3   8      353.47      407.40     21.07 o 
   6   3   8      305.22      288.27      8.33 o 
   7   3   8      182.16      174.78      7.06 o 
   8   3   8       70.66       53.72      5.86 o 
   9   3   8      152.69      154.34      9.03 o 
  10   3   8      261.67      245.06     11.58 o 
  11   3   8       48.40       44.15      7.09 o 
  12   3   8       10.25        3.47      4.23 o 
   0   4   8       20.11       12.79      2.99 o 
   1   4   8      202.84      212.95      3.55 o 
   2   4   8      375.44      373.92      4.90 o 
   3   4   8     3016.82     2838.58     26.78 o 
   4   4   8      830.77      832.61     15.72 o 
   5   4   8       71.42       74.17      4.65 o 
   6   4   8       55.17       51.36      4.18 o 
   7   4   8      620.47      627.35     13.53 o 
   8   4   8      331.53      358.70     10.47 o 
   9   4   8      273.30      302.02     11.84 o 
  10   4   8       27.55       23.19      6.24 o 
  11   4   8      172.67      192.86     11.14 o 
  12   4   8       10.69        5.58      8.07 o 
   1   5   8      619.89      624.05      6.55 o 
   2   5   8     1570.28     1612.48     14.47 o 
   3   5   8       61.98       53.18      3.09 o 
   4   5   8      885.99      888.01     14.27 o 
   5   5   8     1311.80     1261.24     21.82 o 
   6   5   8        5.26        8.08      2.75 o 
   7   5   8       31.52       32.49      3.94 o 
   8   5   8       79.57       76.40      5.54 o 
   9   5   8      284.44      276.79     11.47 o 
  10   5   8      186.37      188.13     10.46 o 
  11   5   8      166.57      163.76     10.37 o 
  12   5   8       16.83       16.39      5.19 o 
   0   6   8     3137.50     3246.27     42.37 o 
   1   6   8      456.86      453.82      7.09 o 
   2   6   8      120.01      125.96      4.23 o 
   3   6   8     1330.51     1331.88     16.10 o 
   4   6   8      899.94      906.15     14.32 o 
   5   6   8      133.64      123.26      6.16 o 
   6   6   8       59.59       68.69      5.16 o 
   7   6   8      196.87      216.66      8.85 o 
   8   6   8       24.03       24.24      3.89 o 
   9   6   8      290.06      303.75     11.67 o 
  10   6   8      226.30      208.78     10.90 o 
  11   6   8      103.63      109.05      8.94 o 
  12   6   8       40.95       47.54      7.83 o 
   1   7   8      334.82      317.75      5.10 o 
   2   7   8      790.01      809.13      8.77 o 
   3   7   8      781.56      767.44     10.02 o 
   4   7   8     1009.41      937.07     14.61 o 
   5   7   8      287.73      290.44      9.31 o 
   6   7   8       60.57       61.16      5.03 o 
   7   7   8       74.63       59.06      5.35 o 
   8   7   8       68.05       65.83      6.91 o 
   9   7   8      182.46      184.37      8.54 o 
  10   7   8      138.93      143.34     10.25 o 
  11   7   8       78.16       88.98      8.37 o 
  12   7   8       44.90       59.64      8.11 o 
   0   8   8     1150.85     1182.72     17.84 o 
   1   8   8      240.11      257.09      5.23 o 
   2   8   8      116.49      127.64      3.00 o 
   3   8   8     1351.31     1362.77     15.29 o 
   4   8   8      259.34      251.08      6.79 o 
   5   8   8      687.97      659.13     14.75 o 
   6   8   8        8.02        9.76      5.53 o 
   7   8   8      370.18      372.56     11.67 o 
   8   8   8       85.14       91.58      6.69 o 
   9   8   8      539.69      541.55     14.74 o 
  10   8   8      138.04      138.26      8.08 o 
  11   8   8       71.19       70.37      7.76 o 
  12   8   8       16.27        8.63      4.86 o 
   1   9   8      273.29      296.00      5.12 o 
   2   9   8      749.12      697.93     10.07 o 
   3   9   8      197.92      202.33      5.42 o 
   4   9   8      212.03      154.02      5.51 o 
   5   9   8       74.93       83.75      5.47 o 
   6   9   8      146.17      157.66      7.55 o 
   7   9   8       56.77       50.59      5.22 o 
   8   9   8      722.03      746.86     17.88 o 
   9   9   8       62.46       56.25      6.27 o 
  10   9   8      151.51      146.33      8.34 o 
  11   9   8       67.14       67.30      6.64 o 
  12   9   8       57.09       44.89      7.08 o 
   0  10   8      560.35      539.77     10.47 o 
   1  10   8      949.62      940.46     10.75 o 
   2  10   8       21.57       27.17      1.96 o 
   3  10   8      860.30      879.72     13.14 o 
   4  10   8      678.17      633.82      9.79 o 
   5  10   8      528.01      463.78     12.09 o 
   6  10   8      364.14      346.97     10.84 o 
   7  10   8       82.92      104.38      6.73 o 
   8  10   8       24.02       21.87      4.49 o 
   9  10   8      303.30      340.01     12.45 o 
  10  10   8       33.33       38.15      5.99 o 
  11  10   8      217.47      213.94     10.17 o 
  12  10   8      216.90      243.87     14.62 o 
   1  11   8     1745.04     1764.09     17.26 o 
   2  11   8       12.93       14.80      2.30 o 
   3  11   8      305.91      295.16      5.92 o 
   4  11   8      146.58      148.65      4.42 o 
   5  11   8      317.11      310.36      8.16 o 
   6  11   8       85.52       68.88      5.57 o 
   7  11   8      176.98      186.40      8.64 o 
   8  11   8      296.67      303.72     11.33 o 
   9  11   8      220.97      220.30     10.37 o 
  10  11   8       65.58       65.23      6.99 o 
  11  11   8        9.89        5.63      4.02 o 
   0  12   8      225.78      241.40      6.86 o 
   1  12   8      470.68      471.39      7.04 o 
   2  12   8      285.95      258.37      4.71 o 
   3  12   8      273.68      243.84      5.87 o 
   4  12   8      137.85      131.23      3.94 o 
   5  12   8      360.67      350.00     11.10 o 
   6  12   8       22.09       19.19      3.93 o 
   7  12   8      352.91      370.99     12.00 o 
   8  12   8       11.34       10.90      4.76 o 
   9  12   8       20.09       15.36      4.35 o 
  10  12   8       72.68       81.78      7.61 o 
  11  12   8        1.32        2.89      3.80 o 
   1  13   8     3684.25     3628.97     34.19 o 
   2  13   8      218.98      201.15      4.19 o 
   3  13   8      434.19      386.15      8.50 o 
   4  13   8      362.35      335.47      6.49 o 
   5  13   8     1761.30     1632.01     23.26 o 
   6  13   8       63.20       61.23      5.44 o 
   7  13   8      554.40      544.85     14.79 o 
   8  13   8      137.74      153.78      8.64 o 
   9  13   8       66.49       64.24      7.46 o 
  10  13   8      125.52      138.11     12.28 o 
  11  13   8      283.39      294.01     12.91 o 
   0  14   8     1767.38     1711.40     27.15 o 
   1  14   8     1454.09     1420.53     15.08 o 
   2  14   8        8.66       12.38      1.85 o 
   3  14   8      493.74      439.08      8.52 o 
   4  14   8      166.13      155.34      4.46 o 
   5  14   8       14.45        7.97      2.66 o 
   6  14   8      302.59      297.07     10.45 o 
   7  14   8      528.08      524.25     14.64 o 
   8  14   8      208.52      211.21      9.89 o 
   9  14   8       52.65       44.92      6.00 o 
  10  14   8        7.86       11.30      4.60 o 
  11  14   8       94.27      100.66      8.77 o 
   1  15   8       21.85       23.26      1.98 o 
   2  15   8      997.61      972.93     12.82 o 
   3  15   8       48.50       49.34      4.06 o 
   4  15   8       20.25       22.29      2.55 o 
   5  15   8      122.59      116.59      5.58 o 
   6  15   8       81.76       75.62      4.59 o 
   7  15   8      468.53      462.72     13.83 o 
   8  15   8      108.14       95.62      8.94 o 
   9  15   8       26.05       27.32      5.33 o 
  10  15   8       11.17        4.27      4.37 o 
  11  15   8      290.33      276.80     12.96 o 
   0  16   8     1268.80     1284.62     20.14 o 
   1  16   8      640.24      616.35      8.72 o 
   2  16   8      145.90      129.75      4.36 o 
   3  16   8      861.96      830.38     12.95 o 
   4  16   8      197.58      191.40      5.25 o 
   5  16   8       98.56       98.00      8.04 o 
   6  16   8      392.39      370.56      9.94 o 
   7  16   8      148.87      146.43     10.06 o 
   8  16   8       61.72       63.39      6.53 o 
   9  16   8       29.18       24.61      5.29 o 
  10  16   8       68.97       51.23      6.84 o 
  11  16   8       98.82       99.14      8.83 o 
   1  17   8      340.30      335.81      5.93 o 
   2  17   8     1109.33     1031.67     13.04 o 
   3  17   8      200.44      200.20      5.62 o 
   4  17   8      737.98      694.83     10.94 o 
   5  17   8       51.23       47.50      4.37 o 
   6  17   8      432.76      427.79     10.90 o 
   7  17   8      272.55      299.68     11.36 o 
   8  17   8      151.55      153.20     10.36 o 
   9  17   8       82.28       66.26      7.02 o 
  10  17   8        5.90        3.29      4.17 o 
   0  18   8      634.43      621.08     12.86 o 
   1  18   8      279.11      283.35      5.50 o 
   2  18   8       77.35       73.67      3.44 o 
   3  18   8      635.06      620.31     10.49 o 
   4  18   8      904.79      919.04     13.20 o 
   5  18   8       59.75       52.53      4.12 o 
   6  18   8      629.52      619.79     15.08 o 
   7  18   8      186.19      201.93      9.63 o 
   8  18   8       28.60       25.34      5.18 o 
   9  18   8       97.45      113.40      8.52 o 
  10  18   8      135.72      139.46      9.57 o 
   1  19   8      482.50      489.52      7.49 o 
   2  19   8      381.81      389.80      7.46 o 
   3  19   8      342.12      339.69      7.00 o 
   4  19   8      190.82      196.80      5.70 o 
   5  19   8      577.48      543.92     12.33 o 
   6  19   8      115.83      113.29      6.96 o 
   7  19   8      131.32      131.20      6.89 o 
   8  19   8      521.56      547.95     16.32 o 
   9  19   8        6.26       14.47      5.43 o 
  10  19   8       11.66       14.95      5.76 o 
   0  20   8      439.94      433.14     10.61 o 
   1  20   8      159.96      154.03      4.83 o 
   2  20   8       33.11       32.75      3.71 o 
   3  20   8      441.47      439.02      8.13 o 
   4  20   8      282.03      271.21      6.75 o 
   5  20   8       43.70       44.64      5.25 o 
   6  20   8      226.01      212.68      8.99 o 
   7  20   8      328.56      346.51     11.81 o 
   8  20   8      188.53      208.35     12.40 o 
   9  20   8       68.85       66.42     10.23 o 
  10  20   8        9.64        6.23     10.60 o 
   1  21   8      346.19      352.12      7.66 o 
   2  21   8      152.61      169.93      5.83 o 
   3  21   8        7.17        6.90      1.98 o 
   4  21   8       35.35       31.45      3.09 o 
   5  21   8       60.98       63.28      5.04 o 
   6  21   8       18.77       16.37      4.08 o 
   7  21   8      116.51      103.13      7.48 o 
   8  21   8       16.11       14.53      5.98 o 
   9  21   8       70.51       57.99      9.43 o 
   0  22   8      165.27      171.14      9.42 o 
   1  22   8       53.57       49.15      3.47 o 
   2  22   8       23.29       25.04      2.87 o 
   3  22   8      139.45      144.78      4.99 o 
   4  22   8      218.91      228.26     11.65 o 
   5  22   8      304.68      295.66      9.50 o 
   6  22   8      203.80      211.73      9.49 o 
   7  22   8      150.59      161.26      8.76 o 
   8  22   8       48.71       42.09      8.08 o 
   9  22   8       62.28       44.13      7.71 o 
   1  23   8      216.50      218.09      6.25 o 
   2  23   8      865.02      868.45     13.36 o 
   3  23   8      102.87      105.89      5.21 o 
   4  23   8      309.70      311.45      9.74 o 
   5  23   8      319.53      311.05      9.92 o 
   6  23   8       71.34       73.24      6.48 o 
   7  23   8       44.58       48.63      5.99 o 
   8  23   8      535.66      540.03     17.96 o 
   0  24   8      608.67      606.52     17.39 o 
   1  24   8       49.51       44.68      3.48 o 
   2  24   8      173.20      172.24      6.95 o 
   3  24   8      266.77      271.08      7.07 o 
   4  24   8      124.37      127.69      6.78 o 
   5  24   8      107.45      120.96      6.75 o 
   6  24   8       60.41       62.12      6.31 o 
   7  24   8      315.64      324.41     12.17 o 
   8  24   8      107.04      101.23      7.86 o 
   1  25   8        0.69        0.61      1.96 o 
   2  25   8      424.18      437.23     10.37 o 
   3  25   8       74.26       82.31      4.43 o 
   4  25   8       96.95      102.27      6.83 o 
   5  25   8       28.83       24.03      4.12 o 
   6  25   8      207.24      226.26     10.38 o 
   7  25   8      126.55      129.06      8.52 o 
   8  25   8      166.06      177.26     12.46 o 
   0  26   8      750.40      771.38     20.66 o 
   1  26   8       86.51       85.60      4.49 o 
   2  26   8      342.82      369.93      8.71 o 
   3  26   8      115.48      123.17      5.24 o 
   4  26   8       47.20       52.92      5.93 o 
   5  26   8       31.18       36.64      4.73 o 
   6  26   8      661.94      670.54     18.79 o 
   7  26   8       37.37       34.61      5.57 o 
   1  27   8      107.99       97.42      4.78 o 
   2  27   8      365.63      376.29      8.82 o 
   3  27   8      198.01      200.85      6.58 o 
   4  27   8      155.10      150.91      7.62 o 
   5  27   8      166.01      173.65      8.24 o 
   6  27   8      327.93      346.09     12.76 o 
   7  27   8        3.86       -0.12      6.50 o 
   0  28   8       81.49       73.10      7.48 o 
   1  28   8      288.20      292.48      9.70 o 
   2  28   8      127.61      129.67      5.53 o 
   3  28   8      199.91      210.53      7.15 o 
   4  28   8       58.85       61.38      5.55 o 
   5  28   8        2.30        4.37      3.40 o 
   6  28   8        6.62        2.52      3.94 o 
   1  29   8      154.80      156.65      7.02 o 
   2  29   8       38.30       47.01      3.97 o 
   3  29   8       18.42       15.43      3.02 o 
   4  29   8       17.17       21.06      4.11 o 
   5  29   8       55.52       56.91      7.70 o 
   0  30   8       25.60       24.13      5.57 o 
   1  30   8        8.49        9.25      4.30 o 
   2  30   8      105.32       98.47      7.58 o 
   3  30   8      281.61      301.71      8.20 o 
   4  30   8       94.36       93.65      5.98 o 
   1  31   8      214.94      239.42      8.63 o 
   2  31   8      158.38      168.74      7.44 o 
   3  31   8       46.46       40.46      4.52 o 
   0  32   8      591.81      640.69     44.03 o 
   1  32   8       80.38       88.17      5.94 o 
   2  32   8      300.26      338.71     19.50 o 
   2   0   9     1814.43     1844.61     22.15 o 
   4   0   9      500.47      501.96     20.09 o 
   6   0   9      323.57      294.79     14.76 o 
   8   0   9      441.70      431.37     19.91 o 
  10   0   9      434.02      483.40     23.09 o 
  12   0   9       88.57       79.10     12.35 o 
   0   1   9      395.03      376.48      6.69 o 
   1   1   9      471.54      507.36      5.64 o 
   2   1   9       37.19       28.66      1.64 o
[truncated: 87,102 more chars]
